# Supplementary material for: Socioeconomic inequalities and dynamic changes in sex differences in lifetime risks of peptic ulcer disease
Source: Biol Sex Differ. 2026 Jan 27;17:33. doi: 10.1186/s13293-026-00832-w (PMC12918435; doi:10.1186/s13293-026-00832-w)
Supplement: Supplementary file 2 — Supplementary Material 2. [file 13293_2026_832_MOESM2_ESM.xlsx]

## Sheet: lifetime risk
year	sex	lifetime risk of developing	lifetime risk of dying	location
1990	male	4.99(4.98-5.01)	0.79(0.78-0.79)	Global
1990	female	4.37(4.36-4.39)	0.61(0.60-0.61)	Global
1990	all	4.70(4.69-4.71)	0.70(0.70-0.70)	Global
1991	male	4.94(4.92-4.95)	0.78(0.77-0.78)	Global
1991	female	4.31(4.30-4.32)	0.60(0.60-0.61)	Global
1991	all	4.64(4.63-4.65)	0.69(0.69-0.69)	Global
1992	male	4.88(4.86-4.89)	0.77(0.77-0.78)	Global
1992	female	4.25(4.24-4.26)	0.60(0.60-0.61)	Global
1992	all	4.58(4.57-4.59)	0.69(0.69-0.69)	Global
1993	male	4.79(4.78-4.80)	0.75(0.75-0.76)	Global
1993	female	4.18(4.17-4.20)	0.59(0.59-0.60)	Global
1993	all	4.50(4.49-4.51)	0.67(0.67-0.68)	Global
1994	male	4.69(4.68-4.70)	0.73(0.73-0.73)	Global
1994	female	4.12(4.11-4.13)	0.58(0.58-0.59)	Global
1994	all	4.42(4.41-4.43)	0.66(0.66-0.66)	Global
1995	male	4.66(4.65-4.68)	0.72(0.72-0.73)	Global
1995	female	4.09(4.08-4.11)	0.58(0.58-0.58)	Global
1995	all	4.39(4.38-4.40)	0.65(0.65-0.66)	Global
1996	male	4.63(4.62-4.64)	0.71(0.70-0.71)	Global
1996	female	4.08(4.07-4.10)	0.57(0.56-0.57)	Global
1996	all	4.37(4.36-4.38)	0.64(0.64-0.64)	Global
1997	male	4.59(4.58-4.60)	0.69(0.68-0.69)	Global
1997	female	4.08(4.07-4.09)	0.56(0.55-0.56)	Global
1997	all	4.34(4.34-4.35)	0.62(0.62-0.63)	Global
1998	male	4.52(4.51-4.53)	0.67(0.67-0.68)	Global
1998	female	4.07(4.05-4.08)	0.55(0.55-0.55)	Global
1998	all	4.30(4.30-4.31)	0.61(0.61-0.62)	Global
1999	male	4.46(4.45-4.47)	0.65(0.65-0.66)	Global
1999	female	4.05(4.03-4.06)	0.54(0.53-0.54)	Global
1999	all	4.26(4.25-4.27)	0.60(0.59-0.60)	Global
2000	male	4.40(4.39-4.41)	0.64(0.63-0.64)	Global
2000	female	4.04(4.03-4.05)	0.53(0.52-0.53)	Global
2000	all	4.23(4.22-4.24)	0.58(0.58-0.59)	Global
2001	male	4.36(4.35-4.37)	0.62(0.62-0.63)	Global
2001	female	4.01(4.00-4.03)	0.52(0.52-0.53)	Global
2001	all	4.19(4.18-4.20)	0.57(0.57-0.58)	Global
2002	male	4.31(4.30-4.32)	0.61(0.60-0.61)	Global
2002	female	3.97(3.96-3.99)	0.52(0.52-0.52)	Global
2002	all	4.15(4.14-4.16)	0.57(0.56-0.57)	Global
2003	male	4.25(4.24-4.26)	0.60(0.59-0.60)	Global
2003	female	3.93(3.92-3.95)	0.52(0.52-0.52)	Global
2003	all	4.10(4.09-4.10)	0.56(0.56-0.56)	Global
2004	male	4.20(4.19-4.21)	0.59(0.58-0.59)	Global
2004	female	3.90(3.89-3.91)	0.52(0.51-0.52)	Global
2004	all	4.05(4.05-4.06)	0.55(0.55-0.55)	Global
2005	male	4.16(4.15-4.17)	0.57(0.57-0.57)	Global
2005	female	3.88(3.87-3.90)	0.51(0.51-0.51)	Global
2005	all	4.03(4.02-4.04)	0.54(0.54-0.54)	Global
2006	male	4.15(4.14-4.16)	0.55(0.55-0.55)	Global
2006	female	3.87(3.86-3.89)	0.51(0.50-0.51)	Global
2006	all	4.02(4.01-4.02)	0.53(0.53-0.53)	Global
2007	male	4.09(4.08-4.10)	0.54(0.54-0.54)	Global
2007	female	3.83(3.82-3.84)	0.50(0.50-0.50)	Global
2007	all	3.96(3.96-3.97)	0.52(0.52-0.52)	Global
2008	male	4.00(3.99-4.01)	0.53(0.52-0.53)	Global
2008	female	3.76(3.75-3.77)	0.49(0.49-0.49)	Global
2008	all	3.88(3.87-3.89)	0.51(0.51-0.51)	Global
2009	male	3.94(3.93-3.95)	0.51(0.51-0.52)	Global
2009	female	3.71(3.70-3.73)	0.48(0.47-0.48)	Global
2009	all	3.83(3.82-3.84)	0.50(0.49-0.50)	Global
2010	male	3.87(3.86-3.88)	0.50(0.50-0.50)	Global
2010	female	3.66(3.65-3.67)	0.46(0.46-0.47)	Global
2010	all	3.77(3.76-3.77)	0.48(0.48-0.49)	Global
2011	male	3.81(3.80-3.82)	0.49(0.49-0.49)	Global
2011	female	3.62(3.61-3.63)	0.46(0.45-0.46)	Global
2011	all	3.72(3.71-3.72)	0.47(0.47-0.48)	Global
2012	male	3.74(3.73-3.75)	0.48(0.47-0.48)	Global
2012	female	3.56(3.55-3.58)	0.45(0.45-0.46)	Global
2012	all	3.65(3.65-3.66)	0.46(0.46-0.47)	Global
2013	male	3.66(3.65-3.67)	0.47(0.47-0.48)	Global
2013	female	3.50(3.48-3.51)	0.45(0.45-0.46)	Global
2013	all	3.58(3.57-3.59)	0.46(0.46-0.47)	Global
2014	male	3.59(3.58-3.60)	0.47(0.46-0.47)	Global
2014	female	3.44(3.43-3.45)	0.45(0.44-0.45)	Global
2014	all	3.51(3.51-3.52)	0.46(0.46-0.46)	Global
2015	male	3.54(3.53-3.55)	0.46(0.45-0.46)	Global
2015	female	3.40(3.39-3.42)	0.44(0.44-0.44)	Global
2015	all	3.47(3.47-3.48)	0.45(0.45-0.45)	Global
2016	male	3.51(3.50-3.51)	0.45(0.44-0.45)	Global
2016	female	3.38(3.37-3.40)	0.43(0.43-0.44)	Global
2016	all	3.44(3.44-3.45)	0.44(0.44-0.44)	Global
2017	male	3.47(3.46-3.48)	0.44(0.44-0.44)	Global
2017	female	3.37(3.35-3.38)	0.43(0.43-0.43)	Global
2017	all	3.42(3.41-3.43)	0.43(0.43-0.44)	Global
2018	male	3.45(3.44-3.46)	0.43(0.43-0.43)	Global
2018	female	3.36(3.34-3.37)	0.42(0.42-0.43)	Global
2018	all	3.40(3.39-3.41)	0.43(0.42-0.43)	Global
2019	male	3.44(3.43-3.45)	0.42(0.42-0.42)	Global
2019	female	3.37(3.35-3.38)	0.42(0.41-0.42)	Global
2019	all	3.40(3.39-3.41)	0.42(0.42-0.42)	Global
2020	male	3.30(3.29-3.31)	0.37(0.37-0.37)	Global
2020	female	3.28(3.26-3.29)	0.38(0.38-0.38)	Global
2020	all	3.28(3.28-3.29)	0.37(0.37-0.38)	Global
2021	male	3.21(3.20-3.22)	0.34(0.34-0.34)	Global
2021	female	3.21(3.20-3.23)	0.35(0.35-0.36)	Global
2021	all	3.21(3.20-3.22)	0.35(0.34-0.35)	Global
1990	male	10.44(9.93-10.94)	3.21(3.01-3.42)	Cambodia
1990	female	9.28(8.82-9.74)	3.01(2.81-3.21)	Cambodia
1990	all	9.80(9.47-10.14)	3.10(2.96-3.25)	Cambodia
1991	male	10.48(9.98-10.98)	3.23(3.03-3.44)	Cambodia
1991	female	9.36(8.90-9.82)	3.04(2.84-3.24)	Cambodia
1991	all	9.86(9.52-10.20)	3.13(2.98-3.27)	Cambodia
1992	male	10.52(10.02-11.02)	3.25(3.05-3.46)	Cambodia
1992	female	9.43(8.97-9.89)	3.08(2.87-3.28)	Cambodia
1992	all	9.92(9.58-10.25)	3.16(3.01-3.30)	Cambodia
1993	male	10.50(10.00-10.99)	3.26(3.05-3.46)	Cambodia
1993	female	9.44(8.99-9.90)	3.10(2.90-3.30)	Cambodia
1993	all	9.91(9.58-10.25)	3.17(3.03-3.31)	Cambodia
1994	male	10.41(9.93-10.89)	3.25(3.05-3.46)	Cambodia
1994	female	9.40(8.96-9.84)	3.11(2.91-3.31)	Cambodia
1994	all	9.85(9.53-10.17)	3.17(3.03-3.31)	Cambodia
1995	male	10.40(9.93-10.87)	3.28(3.08-3.48)	Cambodia
1995	female	9.46(9.01-9.90)	3.15(2.95-3.35)	Cambodia
1995	all	9.88(9.56-10.20)	3.20(3.06-3.35)	Cambodia
1996	male	10.40(9.94-10.86)	3.29(3.09-3.49)	Cambodia
1996	female	9.47(9.03-9.91)	3.16(2.96-3.36)	Cambodia
1996	all	9.89(9.57-10.20)	3.22(3.08-3.36)	Cambodia
1997	male	10.40(9.94-10.86)	3.31(3.11-3.51)	Cambodia
1997	female	9.49(9.06-9.93)	3.18(2.98-3.38)	Cambodia
1997	all	9.90(9.59-10.22)	3.23(3.09-3.38)	Cambodia
1998	male	10.38(9.93-10.83)	3.33(3.13-3.53)	Cambodia
1998	female	9.48(9.05-9.91)	3.19(2.99-3.39)	Cambodia
1998	all	9.88(9.57-10.19)	3.25(3.11-3.39)	Cambodia
1999	male	10.40(9.95-10.85)	3.35(3.15-3.55)	Cambodia
1999	female	9.47(9.04-9.90)	3.20(3.01-3.40)	Cambodia
1999	all	9.89(9.58-10.20)	3.27(3.13-3.41)	Cambodia
2000	male	10.37(9.93-10.81)	3.33(3.13-3.52)	Cambodia
2000	female	9.44(9.02-9.87)	3.19(3.00-3.39)	Cambodia
2000	all	9.86(9.56-10.17)	3.25(3.11-3.39)	Cambodia
2001	male	10.39(9.95-10.83)	3.34(3.14-3.54)	Cambodia
2001	female	9.44(9.01-9.87)	3.21(3.02-3.41)	Cambodia
2001	all	9.87(9.57-10.18)	3.27(3.13-3.41)	Cambodia
2002	male	10.35(9.91-10.79)	3.33(3.13-3.52)	Cambodia
2002	female	9.36(8.93-9.79)	3.22(3.02-3.42)	Cambodia
2002	all	9.81(9.51-10.12)	3.27(3.13-3.41)	Cambodia
2003	male	10.30(9.86-10.73)	3.30(3.11-3.50)	Cambodia
2003	female	9.27(8.84-9.69)	3.22(3.02-3.42)	Cambodia
2003	all	9.74(9.44-10.04)	3.26(3.12-3.40)	Cambodia
2004	male	10.25(9.82-10.68)	3.29(3.09-3.48)	Cambodia
2004	female	9.18(8.75-9.60)	3.22(3.02-3.42)	Cambodia
2004	all	9.68(9.37-9.98)	3.25(3.11-3.39)	Cambodia
2005	male	10.28(9.84-10.71)	3.27(3.08-3.46)	Cambodia
2005	female	9.15(8.72-9.58)	3.22(3.02-3.42)	Cambodia
2005	all	9.68(9.37-9.98)	3.24(3.10-3.38)	Cambodia
2006	male	10.34(9.89-10.78)	3.24(3.05-3.43)	Cambodia
2006	female	9.16(8.72-9.59)	3.21(3.01-3.41)	Cambodia
2006	all	9.71(9.40-10.02)	3.22(3.08-3.36)	Cambodia
2007	male	10.34(9.90-10.79)	3.22(3.03-3.41)	Cambodia
2007	female	9.13(8.70-9.57)	3.21(3.01-3.41)	Cambodia
2007	all	9.70(9.39-10.01)	3.21(3.07-3.35)	Cambodia
2008	male	10.36(9.91-10.80)	3.18(2.99-3.37)	Cambodia
2008	female	9.11(8.67-9.55)	3.20(3.00-3.40)	Cambodia
2008	all	9.70(9.39-10.01)	3.19(3.05-3.33)	Cambodia
2009	male	10.31(9.87-10.76)	3.13(2.95-3.32)	Cambodia
2009	female	9.04(8.60-9.48)	3.18(2.99-3.38)	Cambodia
2009	all	9.65(9.33-9.96)	3.16(3.02-3.29)	Cambodia
2010	male	10.24(9.80-10.68)	3.07(2.89-3.25)	Cambodia
2010	female	8.96(8.53-9.39)	3.15(2.95-3.34)	Cambodia
2010	all	9.57(9.26-9.88)	3.11(2.98-3.24)	Cambodia
2011	male	10.18(9.74-10.62)	3.02(2.84-3.20)	Cambodia
2011	female	8.86(8.44-9.29)	3.11(2.92-3.30)	Cambodia
2011	all	9.50(9.19-9.80)	3.07(2.94-3.20)	Cambodia
2012	male	10.07(9.63-10.51)	2.97(2.79-3.14)	Cambodia
2012	female	8.76(8.33-9.18)	3.06(2.87-3.24)	Cambodia
2012	all	9.39(9.08-9.70)	3.01(2.89-3.14)	Cambodia
2013	male	9.94(9.50-10.37)	2.89(2.72-3.07)	Cambodia
2013	female	8.62(8.21-9.04)	2.98(2.80-3.16)	Cambodia
2013	all	9.26(8.95-9.56)	2.94(2.81-3.06)	Cambodia
2014	male	9.81(9.38-10.23)	2.84(2.68-3.01)	Cambodia
2014	female	8.52(8.11-8.94)	2.94(2.76-3.12)	Cambodia
2014	all	9.14(8.84-9.44)	2.89(2.77-3.02)	Cambodia
2015	male	9.73(9.31-10.16)	2.80(2.64-2.97)	Cambodia
2015	female	8.47(8.06-8.88)	2.90(2.72-3.07)	Cambodia
2015	all	9.08(8.79-9.38)	2.85(2.73-2.97)	Cambodia
2016	male	9.72(9.29-10.14)	2.77(2.60-2.93)	Cambodia
2016	female	8.47(8.06-8.88)	2.89(2.72-3.06)	Cambodia
2016	all	9.08(8.78-9.37)	2.83(2.71-2.95)	Cambodia
2017	male	9.70(9.28-10.13)	2.73(2.57-2.89)	Cambodia
2017	female	8.47(8.06-8.88)	2.87(2.70-3.04)	Cambodia
2017	all	9.07(8.78-9.37)	2.81(2.69-2.92)	Cambodia
2018	male	9.71(9.29-10.13)	2.69(2.53-2.85)	Cambodia
2018	female	8.49(8.08-8.90)	2.81(2.64-2.97)	Cambodia
2018	all	9.09(8.79-9.38)	2.75(2.64-2.87)	Cambodia
2019	male	9.71(9.28-10.13)	2.65(2.49-2.80)	Cambodia
2019	female	8.52(8.11-8.93)	2.73(2.57-2.89)	Cambodia
2019	all	9.10(8.81-9.40)	2.69(2.58-2.80)	Cambodia
2020	male	9.57(9.14-9.99)	2.60(2.45-2.76)	Cambodia
2020	female	8.50(8.09-8.91)	2.69(2.54-2.85)	Cambodia
2020	all	9.03(8.73-9.32)	2.65(2.54-2.76)	Cambodia
2021	male	9.25(8.86-9.64)	2.19(2.06-2.31)	Cambodia
2021	female	8.03(7.64-8.42)	2.39(2.25-2.52)	Cambodia
2021	all	8.63(8.35-8.90)	2.29(2.20-2.38)	Cambodia
1990	male	5.40(5.35-5.46)	0.32(0.31-0.33)	High-income North America
1990	female	6.28(6.18-6.38)	0.35(0.34-0.36)	High-income North America
1990	all	5.85(5.81-5.90)	0.34(0.33-0.35)	High-income North America
1991	male	5.19(5.14-5.24)	0.31(0.30-0.32)	High-income North America
1991	female	5.99(5.89-6.09)	0.34(0.33-0.35)	High-income North America
1991	all	5.60(5.56-5.65)	0.33(0.32-0.34)	High-income North America
1992	male	5.00(4.95-5.05)	0.31(0.30-0.32)	High-income North America
1992	female	5.76(5.66-5.86)	0.34(0.32-0.35)	High-income North America
1992	all	5.39(5.34-5.44)	0.32(0.31-0.33)	High-income North America
1993	male	4.79(4.74-4.84)	0.29(0.28-0.30)	High-income North America
1993	female	5.53(5.43-5.62)	0.32(0.31-0.33)	High-income North America
1993	all	5.17(5.13-5.21)	0.31(0.30-0.31)	High-income North America
1994	male	4.67(4.62-4.72)	0.29(0.28-0.30)	High-income North America
1994	female	5.40(5.31-5.49)	0.31(0.30-0.32)	High-income North America
1994	all	5.04(5.00-5.09)	0.30(0.29-0.31)	High-income North America
1995	male	4.63(4.58-4.68)	0.27(0.26-0.28)	High-income North America
1995	female	5.35(5.26-5.44)	0.29(0.28-0.30)	High-income North America
1995	all	5.00(4.96-5.04)	0.28(0.27-0.29)	High-income North America
1996	male	4.68(4.63-4.73)	0.25(0.24-0.26)	High-income North America
1996	female	5.42(5.33-5.51)	0.27(0.26-0.28)	High-income North America
1996	all	5.07(5.02-5.11)	0.26(0.26-0.27)	High-income North America
1997	male	4.75(4.70-4.80)	0.25(0.24-0.25)	High-income North America
1997	female	5.58(5.49-5.67)	0.27(0.26-0.28)	High-income North America
1997	all	5.19(5.14-5.23)	0.26(0.25-0.26)	High-income North America
1998	male	4.79(4.74-4.84)	0.24(0.23-0.25)	High-income North America
1998	female	5.76(5.68-5.85)	0.25(0.24-0.26)	High-income North America
1998	all	5.30(5.26-5.35)	0.24(0.24-0.25)	High-income North America
1999	male	4.80(4.75-4.85)	0.22(0.21-0.23)	High-income North America
1999	female	5.89(5.80-5.98)	0.23(0.22-0.24)	High-income North America
1999	all	5.37(5.32-5.41)	0.23(0.22-0.23)	High-income North America
2000	male	4.82(4.77-4.87)	0.21(0.20-0.22)	High-income North America
2000	female	5.96(5.87-6.05)	0.22(0.21-0.23)	High-income North America
2000	all	5.42(5.37-5.46)	0.22(0.21-0.22)	High-income North America
2001	male	4.79(4.74-4.84)	0.20(0.19-0.21)	High-income North America
2001	female	5.89(5.80-5.97)	0.21(0.21-0.22)	High-income North America
2001	all	5.37(5.32-5.41)	0.21(0.20-0.21)	High-income North America
2002	male	4.72(4.67-4.77)	0.19(0.18-0.20)	High-income North America
2002	female	5.73(5.63-5.82)	0.20(0.19-0.21)	High-income North America
2002	all	5.24(5.20-5.29)	0.19(0.19-0.20)	High-income North America
2003	male	4.65(4.60-4.70)	0.18(0.17-0.19)	High-income North America
2003	female	5.54(5.45-5.63)	0.19(0.18-0.20)	High-income North America
2003	all	5.11(5.07-5.16)	0.19(0.18-0.19)	High-income North America
2004	male	4.62(4.57-4.67)	0.17(0.16-0.18)	High-income North America
2004	female	5.40(5.31-5.50)	0.18(0.18-0.19)	High-income North America
2004	all	5.02(4.98-5.07)	0.18(0.17-0.18)	High-income North America
2005	male	4.58(4.53-4.63)	0.16(0.16-0.17)	High-income North America
2005	female	5.34(5.24-5.44)	0.17(0.16-0.18)	High-income North America
2005	all	4.97(4.92-5.01)	0.17(0.16-0.17)	High-income North America
2006	male	4.61(4.56-4.66)	0.16(0.15-0.16)	High-income North America
2006	female	5.38(5.28-5.48)	0.17(0.16-0.17)	High-income North America
2006	all	5.00(4.96-5.05)	0.16(0.16-0.17)	High-income North America
2007	male	4.67(4.61-4.72)	0.15(0.14-0.16)	High-income North America
2007	female	5.44(5.34-5.55)	0.16(0.15-0.16)	High-income North America
2007	all	5.06(5.02-5.11)	0.15(0.15-0.16)	High-income North America
2008	male	4.72(4.66-4.77)	0.15(0.14-0.16)	High-income North America
2008	female	5.51(5.40-5.61)	0.15(0.15-0.16)	High-income North America
2008	all	5.12(5.07-5.17)	0.15(0.15-0.16)	High-income North America
2009	male	4.78(4.73-4.84)	0.15(0.14-0.15)	High-income North America
2009	female	5.58(5.47-5.68)	0.15(0.14-0.16)	High-income North America
2009	all	5.19(5.14-5.24)	0.15(0.14-0.15)	High-income North America
2010	male	4.85(4.79-4.91)	0.14(0.14-0.15)	High-income North America
2010	female	5.64(5.53-5.75)	0.15(0.14-0.16)	High-income North America
2010	all	5.25(5.20-5.30)	0.15(0.14-0.15)	High-income North America
2011	male	4.87(4.81-4.93)	0.14(0.13-0.15)	High-income North America
2011	female	5.63(5.51-5.74)	0.15(0.14-0.15)	High-income North America
2011	all	5.25(5.20-5.31)	0.14(0.14-0.15)	High-income North America
2012	male	4.89(4.83-4.95)	0.14(0.13-0.15)	High-income North America
2012	female	5.61(5.50-5.73)	0.14(0.14-0.15)	High-income North America
2012	all	5.26(5.20-5.31)	0.14(0.14-0.14)	High-income North America
2013	male	4.91(4.85-4.97)	0.14(0.13-0.15)	High-income North America
2013	female	5.59(5.47-5.70)	0.14(0.13-0.14)	High-income North America
2013	all	5.25(5.19-5.30)	0.14(0.13-0.14)	High-income North America
2014	male	4.91(4.85-4.97)	0.14(0.13-0.15)	High-income North America
2014	female	5.55(5.44-5.67)	0.14(0.13-0.14)	High-income North America
2014	all	5.23(5.17-5.28)	0.14(0.13-0.14)	High-income North America
2015	male	4.89(4.83-4.95)	0.14(0.13-0.14)	High-income North America
2015	female	5.54(5.43-5.65)	0.14(0.13-0.14)	High-income North America
2015	all	5.22(5.16-5.27)	0.14(0.13-0.14)	High-income North America
2016	male	4.81(4.75-4.87)	0.14(0.13-0.14)	High-income North America
2016	female	5.55(5.44-5.66)	0.14(0.14-0.15)	High-income North America
2016	all	5.18(5.13-5.23)	0.14(0.13-0.14)	High-income North America
2017	male	4.71(4.66-4.77)	0.14(0.13-0.15)	High-income North America
2017	female	5.59(5.48-5.69)	0.14(0.14-0.15)	High-income North America
2017	all	5.15(5.10-5.20)	0.14(0.14-0.15)	High-income North America
2018	male	4.64(4.58-4.70)	0.14(0.13-0.14)	High-income North America
2018	female	5.64(5.53-5.75)	0.14(0.14-0.15)	High-income North America
2018	all	5.14(5.09-5.20)	0.14(0.14-0.15)	High-income North America
2019	male	4.60(4.54-4.65)	0.14(0.13-0.14)	High-income North America
2019	female	5.67(5.56-5.77)	0.15(0.14-0.15)	High-income North America
2019	all	5.13(5.08-5.19)	0.14(0.14-0.15)	High-income North America
2020	male	4.31(4.26-4.36)	0.12(0.11-0.12)	High-income North America
2020	female	5.25(5.15-5.35)	0.13(0.12-0.13)	High-income North America
2020	all	4.78(4.73-4.82)	0.12(0.12-0.13)	High-income North America
2021	male	4.22(4.17-4.28)	0.12(0.11-0.12)	High-income North America
2021	female	5.30(5.20-5.40)	0.13(0.12-0.13)	High-income North America
2021	all	4.76(4.71-4.80)	0.12(0.12-0.13)	High-income North America
1990	male	5.76(5.56-5.96)	0.40(0.36-0.44)	Canada
1990	female	6.84(6.45-7.24)	0.42(0.38-0.47)	Canada
1990	all	6.30(6.12-6.49)	0.41(0.38-0.44)	Canada
1991	male	5.60(5.40-5.79)	0.37(0.33-0.41)	Canada
1991	female	6.66(6.27-7.05)	0.40(0.35-0.44)	Canada
1991	all	6.13(5.95-6.31)	0.38(0.35-0.41)	Canada
1992	male	5.43(5.24-5.63)	0.36(0.32-0.40)	Canada
1992	female	6.47(6.09-6.86)	0.38(0.34-0.42)	Canada
1992	all	5.96(5.78-6.14)	0.37(0.34-0.40)	Canada
1993	male	5.24(5.05-5.44)	0.34(0.30-0.38)	Canada
1993	female	6.27(5.89-6.65)	0.37(0.33-0.41)	Canada
1993	all	5.77(5.59-5.94)	0.35(0.33-0.38)	Canada
1994	male	5.11(4.92-5.30)	0.33(0.29-0.37)	Canada
1994	female	6.11(5.73-6.49)	0.35(0.31-0.39)	Canada
1994	all	5.62(5.44-5.79)	0.34(0.31-0.37)	Canada
1995	male	4.98(4.79-5.18)	0.33(0.29-0.36)	Canada
1995	female	5.99(5.62-6.37)	0.32(0.28-0.36)	Canada
1995	all	5.50(5.32-5.67)	0.32(0.30-0.35)	Canada
1996	male	4.92(4.72-5.11)	0.30(0.26-0.33)	Canada
1996	female	5.90(5.51-6.29)	0.30(0.27-0.34)	Canada
1996	all	5.42(5.24-5.60)	0.30(0.28-0.33)	Canada
1997	male	4.85(4.65-5.05)	0.29(0.25-0.32)	Canada
1997	female	5.82(5.42-6.22)	0.29(0.25-0.32)	Canada
1997	all	5.35(5.16-5.54)	0.29(0.26-0.31)	Canada
1998	male	4.78(4.57-4.98)	0.28(0.25-0.31)	Canada
1998	female	5.75(5.34-6.17)	0.29(0.25-0.32)	Canada
1998	all	5.28(5.09-5.47)	0.28(0.26-0.31)	Canada
1999	male	4.70(4.50-4.91)	0.27(0.24-0.31)	Canada
1999	female	5.70(5.28-6.12)	0.27(0.24-0.30)	Canada
1999	all	5.22(5.02-5.42)	0.27(0.25-0.30)	Canada
2000	male	4.65(4.44-4.87)	0.26(0.23-0.30)	Canada
2000	female	5.63(5.20-6.06)	0.25(0.22-0.28)	Canada
2000	all	5.16(4.96-5.36)	0.26(0.23-0.28)	Canada
2001	male	4.56(4.34-4.78)	0.26(0.23-0.30)	Canada
2001	female	5.51(5.08-5.95)	0.24(0.21-0.27)	Canada
2001	all	5.06(4.85-5.27)	0.25(0.23-0.27)	Canada
2002	male	4.44(4.22-4.67)	0.24(0.21-0.27)	Canada
2002	female	5.34(4.90-5.78)	0.24(0.21-0.27)	Canada
2002	all	4.91(4.70-5.12)	0.24(0.22-0.26)	Canada
2003	male	4.31(4.08-4.53)	0.22(0.19-0.24)	Canada
2003	female	5.16(4.71-5.61)	0.23(0.20-0.26)	Canada
2003	all	4.75(4.54-4.97)	0.23(0.20-0.25)	Canada
2004	male	4.20(3.97-4.43)	0.22(0.19-0.24)	Canada
2004	female	5.00(4.53-5.46)	0.21(0.18-0.24)	Canada
2004	all	4.61(4.39-4.83)	0.21(0.19-0.23)	Canada
2005	male	4.10(3.88-4.33)	0.21(0.18-0.23)	Canada
2005	female	4.87(4.41-5.33)	0.20(0.18-0.23)	Canada
2005	all	4.50(4.28-4.72)	0.20(0.18-0.22)	Canada
2006	male	4.03(3.79-4.26)	0.19(0.17-0.22)	Canada
2006	female	4.78(4.32-5.24)	0.20(0.18-0.23)	Canada
2006	all	4.42(4.20-4.64)	0.20(0.18-0.22)	Canada
2007	male	3.92(3.68-4.15)	0.20(0.18-0.23)	Canada
2007	female	4.68(4.22-5.15)	0.20(0.17-0.22)	Canada
2007	all	4.32(4.09-4.54)	0.20(0.18-0.22)	Canada
2008	male	3.83(3.59-4.07)	0.21(0.18-0.24)	Canada
2008	female	4.59(4.13-5.06)	0.20(0.17-0.22)	Canada
2008	all	4.23(4.00-4.46)	0.20(0.18-0.22)	Canada
2009	male	3.77(3.52-4.02)	0.20(0.17-0.22)	Canada
2009	female	4.52(4.06-4.99)	0.20(0.17-0.22)	Canada
2009	all	4.16(3.93-4.39)	0.20(0.18-0.22)	Canada
2010	male	3.74(3.48-4.00)	0.19(0.17-0.22)	Canada
2010	female	4.46(3.99-4.92)	0.19(0.16-0.21)	Canada
2010	all	4.12(3.88-4.35)	0.19(0.17-0.21)	Canada
2011	male	3.72(3.46-3.99)	0.18(0.16-0.21)	Canada
2011	female	4.38(3.91-4.84)	0.19(0.16-0.21)	Canada
2011	all	4.07(3.83-4.31)	0.19(0.17-0.20)	Canada
2012	male	3.67(3.41-3.94)	0.19(0.16-0.22)	Canada
2012	female	4.27(3.82-4.73)	0.19(0.16-0.21)	Canada
2012	all	3.99(3.75-4.22)	0.19(0.17-0.21)	Canada
2013	male	3.63(3.36-3.89)	0.20(0.18-0.23)	Canada
2013	female	4.16(3.71-4.61)	0.18(0.16-0.21)	Canada
2013	all	3.91(3.67-4.14)	0.19(0.17-0.21)	Canada
2014	male	3.58(3.32-3.84)	0.20(0.18-0.23)	Canada
2014	female	4.06(3.62-4.50)	0.17(0.15-0.19)	Canada
2014	all	3.83(3.60-4.06)	0.18(0.17-0.20)	Canada
2015	male	3.60(3.35-3.84)	0.19(0.16-0.22)	Canada
2015	female	4.05(3.62-4.49)	0.17(0.15-0.19)	Canada
2015	all	3.83(3.62-4.05)	0.18(0.16-0.20)	Canada
2016	male	3.57(3.33-3.81)	0.18(0.16-0.21)	Canada
2016	female	4.05(3.63-4.48)	0.18(0.16-0.20)	Canada
2016	all	3.82(3.61-4.04)	0.18(0.16-0.20)	Canada
2017	male	3.55(3.31-3.80)	0.19(0.17-0.22)	Canada
2017	female	4.09(3.67-4.50)	0.19(0.17-0.21)	Canada
2017	all	3.83(3.62-4.04)	0.19(0.17-0.21)	Canada
2018	male	3.55(3.31-3.79)	0.19(0.17-0.21)	Canada
2018	female	4.13(3.72-4.54)	0.19(0.17-0.21)	Canada
2018	all	3.85(3.64-4.06)	0.19(0.17-0.20)	Canada
2019	male	3.56(3.32-3.81)	0.19(0.16-0.21)	Canada
2019	female	4.18(3.77-4.59)	0.20(0.17-0.22)	Canada
2019	all	3.88(3.67-4.10)	0.19(0.18-0.21)	Canada
2020	male	3.45(3.23-3.67)	0.16(0.14-0.19)	Canada
2020	female	4.13(3.73-4.52)	0.18(0.16-0.20)	Canada
2020	all	3.79(3.60-3.99)	0.17(0.16-0.19)	Canada
2021	male	3.51(3.28-3.73)	0.16(0.14-0.19)	Canada
2021	female	4.25(3.85-4.64)	0.18(0.16-0.20)	Canada
2021	all	3.88(3.68-4.08)	0.17(0.16-0.19)	Canada
1990	male	5.37(5.31-5.42)	0.32(0.30-0.33)	United States of America
1990	female	6.23(6.12-6.34)	0.35(0.33-0.36)	United States of America
1990	all	5.81(5.76-5.86)	0.33(0.32-0.34)	United States of America
1991	male	5.15(5.10-5.20)	0.31(0.30-0.32)	United States of America
1991	female	5.93(5.83-6.04)	0.34(0.33-0.35)	United States of America
1991	all	5.55(5.51-5.60)	0.32(0.31-0.33)	United States of America
1992	male	4.96(4.90-5.01)	0.30(0.29-0.31)	United States of America
1992	female	5.69(5.59-5.79)	0.33(0.32-0.34)	United States of America
1992	all	5.34(5.29-5.38)	0.32(0.31-0.32)	United States of America
1993	male	4.75(4.70-4.80)	0.29(0.28-0.30)	United States of America
1993	female	5.46(5.36-5.56)	0.32(0.31-0.33)	United States of America
1993	all	5.11(5.07-5.16)	0.30(0.29-0.31)	United States of America
1994	male	4.63(4.58-4.68)	0.28(0.27-0.29)	United States of America
1994	female	5.33(5.24-5.42)	0.31(0.30-0.32)	United States of America
1994	all	4.99(4.95-5.03)	0.30(0.29-0.30)	United States of America
1995	male	4.60(4.55-4.65)	0.26(0.25-0.27)	United States of America
1995	female	5.29(5.20-5.38)	0.28(0.27-0.29)	United States of America
1995	all	4.95(4.91-5.00)	0.27(0.27-0.28)	United States of America
1996	male	4.66(4.61-4.71)	0.25(0.24-0.26)	United States of America
1996	female	5.38(5.29-5.47)	0.27(0.26-0.28)	United States of America
1996	all	5.03(4.99-5.08)	0.26(0.25-0.27)	United States of America
1997	male	4.74(4.69-4.80)	0.24(0.23-0.25)	United States of America
1997	female	5.56(5.47-5.65)	0.26(0.25-0.27)	United States of America
1997	all	5.17(5.13-5.22)	0.25(0.25-0.26)	United States of America
1998	male	4.79(4.74-4.84)	0.23(0.22-0.24)	United States of America
1998	female	5.76(5.67-5.85)	0.24(0.24-0.25)	United States of America
1998	all	5.30(5.26-5.35)	0.24(0.23-0.24)	United States of America
1999	male	4.81(4.75-4.86)	0.22(0.21-0.23)	United States of America
1999	female	5.90(5.81-5.99)	0.23(0.22-0.24)	United States of America
1999	all	5.38(5.34-5.43)	0.22(0.22-0.23)	United States of America
2000	male	4.84(4.79-4.89)	0.21(0.20-0.22)	United States of America
2000	female	5.99(5.90-6.08)	0.22(0.21-0.22)	United States of America
2000	all	5.44(5.40-5.49)	0.21(0.21-0.22)	United States of America
2001	male	4.82(4.77-4.87)	0.20(0.19-0.21)	United States of America
2001	female	5.92(5.83-6.01)	0.21(0.20-0.22)	United States of America
2001	all	5.40(5.35-5.44)	0.20(0.20-0.21)	United States of America
2002	male	4.75(4.70-4.80)	0.18(0.18-0.19)	United States of America
2002	female	5.76(5.67-5.85)	0.19(0.19-0.20)	United States of America
2002	all	5.28(5.23-5.32)	0.19(0.18-0.20)	United States of America
2003	male	4.69(4.63-4.74)	0.18(0.17-0.18)	United States of America
2003	female	5.58(5.48-5.67)	0.19(0.18-0.19)	United States of America
2003	all	5.15(5.10-5.19)	0.18(0.18-0.19)	United States of America
2004	male	4.66(4.61-4.71)	0.17(0.16-0.17)	United States of America
2004	female	5.44(5.35-5.54)	0.18(0.17-0.19)	United States of America
2004	all	5.07(5.02-5.11)	0.17(0.17-0.18)	United States of America
2005	male	4.63(4.58-4.68)	0.16(0.15-0.17)	United States of America
2005	female	5.38(5.28-5.48)	0.17(0.16-0.17)	United States of America
2005	all	5.02(4.97-5.06)	0.16(0.16-0.17)	United States of America
2006	male	4.67(4.62-4.73)	0.15(0.15-0.16)	United States of America
2006	female	5.44(5.34-5.54)	0.16(0.16-0.17)	United States of America
2006	all	5.06(5.02-5.11)	0.16(0.15-0.16)	United States of America
2007	male	4.75(4.69-4.80)	0.14(0.14-0.15)	United States of America
2007	female	5.52(5.42-5.63)	0.15(0.15-0.16)	United States of America
2007	all	5.14(5.09-5.19)	0.15(0.14-0.15)	United States of America
2008	male	4.81(4.76-4.87)	0.15(0.14-0.15)	United States of America
2008	female	5.60(5.50-5.71)	0.15(0.14-0.15)	United States of America
2008	all	5.22(5.17-5.27)	0.15(0.14-0.15)	United States of America
2009	male	4.89(4.83-4.95)	0.14(0.14-0.15)	United States of America
2009	female	5.69(5.58-5.80)	0.15(0.14-0.15)	United States of America
2009	all	5.30(5.25-5.35)	0.14(0.14-0.15)	United States of America
2010	male	4.97(4.90-5.03)	0.14(0.13-0.15)	United States of America
2010	female	5.76(5.65-5.87)	0.14(0.14-0.15)	United States of America
2010	all	5.37(5.32-5.42)	0.14(0.14-0.15)	United States of America
2011	male	4.99(4.93-5.05)	0.14(0.13-0.14)	United States of America
2011	female	5.76(5.64-5.87)	0.14(0.14-0.15)	United States of America
2011	all	5.38(5.32-5.43)	0.14(0.13-0.14)	United States of America
2012	male	5.02(4.96-5.08)	0.13(0.13-0.14)	United States of America
2012	female	5.75(5.64-5.87)	0.14(0.13-0.14)	United States of America
2012	all	5.39(5.33-5.45)	0.14(0.13-0.14)	United States of America
2013	male	5.04(4.98-5.11)	0.13(0.13-0.14)	United States of America
2013	female	5.74(5.62-5.86)	0.13(0.13-0.14)	United States of America
2013	all	5.39(5.34-5.45)	0.13(0.13-0.14)	United States of America
2014	male	5.05(4.99-5.11)	0.13(0.13-0.14)	United States of America
2014	female	5.71(5.60-5.83)	0.13(0.13-0.14)	United States of America
2014	all	5.38(5.32-5.44)	0.13(0.13-0.14)	United States of America
2015	male	5.03(4.97-5.09)	0.13(0.12-0.14)	United States of America
2015	female	5.70(5.59-5.82)	0.13(0.13-0.14)	United States of America
2015	all	5.36(5.31-5.42)	0.13(0.13-0.14)	United States of America
2016	male	4.94(4.88-5.00)	0.13(0.13-0.14)	United States of America
2016	female	5.71(5.60-5.82)	0.14(0.13-0.14)	United States of America
2016	all	5.32(5.27-5.38)	0.13(0.13-0.14)	United States of America
2017	male	4.84(4.78-4.90)	0.13(0.13-0.14)	United States of America
2017	female	5.75(5.64-5.86)	0.14(0.13-0.15)	United States of America
2017	all	5.29(5.24-5.34)	0.14(0.13-0.14)	United States of America
2018	male	4.76(4.70-4.82)	0.13(0.13-0.14)	United States of America
2018	female	5.80(5.69-5.91)	0.14(0.13-0.15)	United States of America
2018	all	5.28(5.23-5.34)	0.14(0.13-0.14)	United States of America
2019	male	4.70(4.64-4.76)	0.13(0.13-0.14)	United States of America
2019	female	5.83(5.72-5.94)	0.14(0.14-0.15)	United States of America
2019	all	5.27(5.22-5.32)	0.14(0.13-0.14)	United States of America
2020	male	4.39(4.34-4.45)	0.11(0.11-0.12)	United States of America
2020	female	5.36(5.26-5.46)	0.12(0.12-0.13)	United States of America
2020	all	4.87(4.83-4.92)	0.12(0.11-0.12)	United States of America
2021	male	4.29(4.24-4.35)	0.11(0.11-0.12)	United States of America
2021	female	5.40(5.30-5.51)	0.12(0.12-0.13)	United States of America
2021	all	4.84(4.79-4.89)	0.12(0.11-0.12)	United States of America
1990	male	3.42(3.28-3.55)	0.92(0.86-0.98)	Caribbean
1990	female	2.44(2.27-2.61)	0.54(0.49-0.59)	Caribbean
1990	all	2.94(2.83-3.05)	0.74(0.70-0.78)	Caribbean
1991	male	3.42(3.29-3.56)	0.92(0.86-0.98)	Caribbean
1991	female	2.43(2.26-2.60)	0.55(0.50-0.60)	Caribbean
1991	all	2.94(2.84-3.05)	0.74(0.71-0.78)	Caribbean
1992	male	3.39(3.26-3.52)	0.94(0.88-1.00)	Caribbean
1992	female	2.41(2.24-2.58)	0.57(0.52-0.62)	Caribbean
1992	all	2.91(2.81-3.02)	0.76(0.73-0.80)	Caribbean
1993	male	3.33(3.20-3.45)	0.95(0.89-1.00)	Caribbean
1993	female	2.37(2.21-2.53)	0.57(0.52-0.62)	Caribbean
1993	all	2.86(2.76-2.96)	0.77(0.73-0.80)	Caribbean
1994	male	3.31(3.18-3.43)	0.88(0.82-0.93)	Caribbean
1994	female	2.36(2.21-2.52)	0.54(0.50-0.59)	Caribbean
1994	all	2.85(2.75-2.94)	0.72(0.68-0.75)	Caribbean
1995	male	3.30(3.17-3.42)	0.83(0.78-0.88)	Caribbean
1995	female	2.36(2.20-2.52)	0.50(0.46-0.55)	Caribbean
1995	all	2.84(2.74-2.94)	0.67(0.64-0.71)	Caribbean
1996	male	3.28(3.16-3.41)	0.83(0.78-0.88)	Caribbean
1996	female	2.35(2.20-2.51)	0.48(0.44-0.53)	Caribbean
1996	all	2.83(2.73-2.92)	0.66(0.63-0.70)	Caribbean
1997	male	3.27(3.14-3.39)	0.80(0.75-0.85)	Caribbean
1997	female	2.36(2.21-2.52)	0.48(0.43-0.52)	Caribbean
1997	all	2.82(2.73-2.92)	0.65(0.61-0.68)	Caribbean
1998	male	3.22(3.10-3.34)	0.80(0.75-0.85)	Caribbean
1998	female	2.35(2.20-2.50)	0.48(0.44-0.52)	Caribbean
1998	all	2.79(2.70-2.89)	0.64(0.61-0.68)	Caribbean
1999	male	3.19(3.07-3.31)	0.80(0.75-0.85)	Caribbean
1999	female	2.35(2.20-2.50)	0.47(0.43-0.52)	Caribbean
1999	all	2.78(2.69-2.87)	0.65(0.61-0.68)	Caribbean
2000	male	3.20(3.08-3.32)	0.80(0.75-0.85)	Caribbean
2000	female	2.34(2.19-2.49)	0.48(0.44-0.52)	Caribbean
2000	all	2.78(2.68-2.87)	0.64(0.61-0.68)	Caribbean
2001	male	3.16(3.04-3.28)	0.75(0.70-0.80)	Caribbean
2001	female	2.32(2.17-2.47)	0.47(0.43-0.51)	Caribbean
2001	all	2.75(2.66-2.84)	0.61(0.58-0.64)	Caribbean
2002	male	3.16(3.04-3.28)	0.70(0.66-0.75)	Caribbean
2002	female	2.33(2.18-2.48)	0.46(0.42-0.50)	Caribbean
2002	all	2.75(2.65-2.84)	0.58(0.55-0.61)	Caribbean
2003	male	3.10(2.98-3.22)	0.68(0.64-0.73)	Caribbean
2003	female	2.27(2.13-2.42)	0.45(0.42-0.49)	Caribbean
2003	all	2.69(2.60-2.78)	0.57(0.54-0.60)	Caribbean
2004	male	3.01(2.90-3.12)	0.67(0.63-0.71)	Caribbean
2004	female	2.21(2.09-2.33)	0.45(0.41-0.49)	Caribbean
2004	all	2.61(2.53-2.69)	0.56(0.53-0.59)	Caribbean
2005	male	2.98(2.86-3.09)	0.65(0.60-0.69)	Caribbean
2005	female	2.21(2.06-2.35)	0.44(0.40-0.48)	Caribbean
2005	all	2.60(2.51-2.69)	0.55(0.52-0.58)	Caribbean
2006	male	2.97(2.86-3.09)	0.64(0.60-0.69)	Caribbean
2006	female	2.21(2.06-2.36)	0.44(0.40-0.48)	Caribbean
2006	all	2.60(2.51-2.69)	0.54(0.52-0.57)	Caribbean
2007	male	2.94(2.82-3.06)	0.63(0.59-0.68)	Caribbean
2007	female	2.20(2.05-2.34)	0.42(0.38-0.46)	Caribbean
2007	all	2.57(2.48-2.66)	0.53(0.50-0.56)	Caribbean
2008	male	2.91(2.79-3.03)	0.61(0.57-0.65)	Caribbean
2008	female	2.17(2.03-2.32)	0.40(0.36-0.43)	Caribbean
2008	all	2.54(2.45-2.63)	0.51(0.48-0.53)	Caribbean
2009	male	2.84(2.72-2.95)	0.60(0.56-0.64)	Caribbean
2009	female	2.16(2.01-2.32)	0.40(0.36-0.43)	Caribbean
2009	all	2.51(2.41-2.60)	0.50(0.47-0.53)	Caribbean
2010	male	2.23(2.17-2.29)	0.44(0.41-0.47)	Caribbean
2010	female	1.50(1.46-1.55)	0.25(0.23-0.27)	Caribbean
2010	all	1.84(1.81-1.88)	0.34(0.32-0.36)	Caribbean
2011	male	2.79(2.68-2.90)	0.59(0.55-0.63)	Caribbean
2011	female	2.13(1.98-2.28)	0.39(0.36-0.42)	Caribbean
2011	all	2.46(2.37-2.56)	0.49(0.46-0.52)	Caribbean
2012	male	2.78(2.67-2.90)	0.59(0.55-0.63)	Caribbean
2012	female	2.13(1.97-2.29)	0.39(0.36-0.43)	Caribbean
2012	all	2.46(2.37-2.56)	0.49(0.47-0.52)	Caribbean
2013	male	2.73(2.61-2.85)	0.59(0.55-0.63)	Caribbean
2013	female	2.10(1.94-2.26)	0.38(0.35-0.41)	Caribbean
2013	all	2.42(2.32-2.52)	0.49(0.46-0.51)	Caribbean
2014	male	2.69(2.58-2.81)	0.59(0.55-0.62)	Caribbean
2014	female	2.09(1.92-2.25)	0.38(0.34-0.41)	Caribbean
2014	all	2.39(2.30-2.49)	0.48(0.46-0.51)	Caribbean
2015	male	2.67(2.55-2.79)	0.56(0.53-0.60)	Caribbean
2015	female	2.08(1.91-2.25)	0.36(0.33-0.39)	Caribbean
2015	all	2.38(2.28-2.48)	0.47(0.44-0.49)	Caribbean
2016	male	2.65(2.54-2.77)	0.57(0.53-0.60)	Caribbean
2016	female	2.08(1.92-2.25)	0.37(0.33-0.40)	Caribbean
2016	all	2.37(2.27-2.47)	0.47(0.44-0.49)	Caribbean
2017	male	2.62(2.51-2.74)	0.55(0.52-0.59)	Caribbean
2017	female	2.08(1.91-2.25)	0.36(0.33-0.39)	Caribbean
2017	all	2.36(2.26-2.46)	0.46(0.44-0.49)	Caribbean
2018	male	2.63(2.51-2.75)	0.55(0.51-0.58)	Caribbean
2018	female	2.10(1.92-2.28)	0.36(0.33-0.39)	Caribbean
2018	all	2.37(2.27-2.47)	0.45(0.43-0.48)	Caribbean
2019	male	2.63(2.51-2.75)	0.54(0.50-0.57)	Caribbean
2019	female	2.10(1.93-2.27)	0.35(0.32-0.38)	Caribbean
2019	all	2.37(2.27-2.47)	0.45(0.42-0.47)	Caribbean
2020	male	2.56(2.45-2.68)	0.49(0.46-0.52)	Caribbean
2020	female	2.07(1.89-2.24)	0.33(0.30-0.36)	Caribbean
2020	all	2.32(2.22-2.42)	0.41(0.39-0.43)	Caribbean
2021	male	2.30(2.20-2.40)	0.39(0.36-0.41)	Caribbean
2021	female	1.91(1.75-2.06)	0.27(0.25-0.30)	Caribbean
2021	all	2.11(2.02-2.20)	0.34(0.32-0.35)	Caribbean
1990	male	2.78(-3.53-9.09)	0.59(-0.43-1.62)	Antigua and Barbuda
1990	female	1.60(-6.21-9.40)	0.22(-0.44-0.88)	Antigua and Barbuda
1990	all	2.20(-1.89-6.29)	0.41(-0.20-1.03)	Antigua and Barbuda
1991	male	2.73(-3.37-8.84)	0.60(-0.42-1.63)	Antigua and Barbuda
1991	female	1.57(-6.00-9.14)	0.23(-0.42-0.87)	Antigua and Barbuda
1991	all	2.16(-1.81-6.13)	0.42(-0.19-1.03)	Antigua and Barbuda
1992	male	2.70(-3.28-8.67)	0.63(-0.41-1.67)	Antigua and Barbuda
1992	female	1.57(-5.90-9.04)	0.23(-0.42-0.89)	Antigua and Barbuda
1992	all	2.14(-1.77-6.05)	0.44(-0.18-1.05)	Antigua and Barbuda
1993	male	2.58(-2.50-7.67)	0.64(-0.38-1.67)	Antigua and Barbuda
1993	female	1.53(-6.27-9.32)	0.24(-0.39-0.87)	Antigua and Barbuda
1993	all	2.06(-1.58-5.70)	0.45(-0.16-1.06)	Antigua and Barbuda
1994	male	2.54(-2.45-7.54)	0.58(-0.39-1.55)	Antigua and Barbuda
1994	female	1.53(-6.09-9.15)	0.22(-0.39-0.83)	Antigua and Barbuda
1994	all	2.04(-1.53-5.62)	0.41(-0.17-0.99)	Antigua and Barbuda
1995	male	2.50(-2.26-7.25)	0.50(-0.40-1.40)	Antigua and Barbuda
1995	female	1.53(-5.40-8.47)	0.20(-0.38-0.79)	Antigua and Barbuda
1995	all	2.02(-1.32-5.36)	0.36(-0.19-0.90)	Antigua and Barbuda
1996	male	2.61(-1.57-6.79)	0.48(-0.46-1.43)	Antigua and Barbuda
1996	female	1.54(-5.76-8.84)	0.19(-0.38-0.76)	Antigua and Barbuda
1996	all	2.06(-1.06-5.18)	0.33(-0.21-0.87)	Antigua and Barbuda
1997	male	2.55(-0.65-5.74)	0.43(-0.46-1.32)	Antigua and Barbuda
1997	female	1.50(-1.83-4.84)	0.17(-0.36-0.70)	Antigua and Barbuda
1997	all	2.01(0.05-3.97)	0.29(-0.21-0.80)	Antigua and Barbuda
1998	male	2.57(-1.50-6.64)	0.43(-0.49-1.36)	Antigua and Barbuda
1998	female	1.56(-5.18-8.30)	0.18(-0.39-0.76)	Antigua and Barbuda
1998	all	2.04(-0.92-5.01)	0.30(-0.22-0.82)	Antigua and Barbuda
1999	male	2.52(-1.52-6.56)	0.43(-0.49-1.36)	Antigua and Barbuda
1999	female	1.57(-5.12-8.25)	0.18(-0.39-0.75)	Antigua and Barbuda
1999	all	2.03(-0.93-4.98)	0.30(-0.22-0.83)	Antigua and Barbuda
2000	male	2.47(-1.63-6.58)	0.45(-0.49-1.39)	Antigua and Barbuda
2000	female	1.58(-5.52-8.68)	0.19(-0.40-0.78)	Antigua and Barbuda
2000	all	2.01(-1.05-5.08)	0.31(-0.22-0.85)	Antigua and Barbuda
2001	male	2.44(-1.66-6.54)	0.41(-0.49-1.32)	Antigua and Barbuda
2001	female	1.59(-5.47-8.65)	0.19(-0.40-0.78)	Antigua and Barbuda
2001	all	2.00(-1.07-5.06)	0.29(-0.23-0.82)	Antigua and Barbuda
2002	male	2.40(-1.72-6.52)	0.35(-0.49-1.19)	Antigua and Barbuda
2002	female	1.59(-5.49-8.67)	0.17(-0.40-0.74)	Antigua and Barbuda
2002	all	1.98(-1.10-5.06)	0.26(-0.24-0.75)	Antigua and Barbuda
2003	male	2.35(-1.79-6.50)	0.32(-0.48-1.13)	Antigua and Barbuda
2003	female	1.59(-5.56-8.73)	0.17(-0.40-0.73)	Antigua and Barbuda
2003	all	1.96(-1.16-5.07)	0.24(-0.24-0.72)	Antigua and Barbuda
2004	male	2.31(-1.83-6.44)	0.32(-0.48-1.12)	Antigua and Barbuda
2004	female	1.58(-5.59-8.75)	0.17(-0.40-0.74)	Antigua and Barbuda
2004	all	1.93(-1.19-5.05)	0.24(-0.24-0.72)	Antigua and Barbuda
2005	male	2.27(-1.92-6.45)	0.30(-0.46-1.06)	Antigua and Barbuda
2005	female	1.57(-5.70-8.84)	0.17(-0.40-0.73)	Antigua and Barbuda
2005	all	1.91(-1.25-5.07)	0.23(-0.23-0.69)	Antigua and Barbuda
2006	male	2.22(-2.04-6.47)	0.30(-0.45-1.04)	Antigua and Barbuda
2006	female	1.57(-5.79-8.93)	0.17(-0.40-0.75)	Antigua and Barbuda
2006	all	1.88(-1.33-5.10)	0.23(-0.23-0.70)	Antigua and Barbuda
2007	male	2.05(-2.91-7.02)	0.31(-0.37-0.99)	Antigua and Barbuda
2007	female	1.57(-5.93-9.07)	0.16(-0.39-0.71)	Antigua and Barbuda
2007	all	1.81(-1.78-5.40)	0.24(-0.21-0.68)	Antigua and Barbuda
2008	male	2.03(-3.04-7.10)	0.31(-0.37-0.98)	Antigua and Barbuda
2008	female	1.56(-6.08-9.20)	0.14(-0.38-0.66)	Antigua and Barbuda
2008	all	1.79(-1.86-5.45)	0.23(-0.20-0.66)	Antigua and Barbuda
2009	male	2.07(-2.92-7.06)	0.27(-0.39-0.93)	Antigua and Barbuda
2009	female	1.56(-6.23-9.34)	0.14(-0.37-0.65)	Antigua and Barbuda
2009	all	1.81(-1.82-5.43)	0.21(-0.21-0.63)	Antigua and Barbuda
2010	male	2.06(-2.97-7.09)	0.27(-0.39-0.93)	Antigua and Barbuda
2010	female	1.54(-6.34-9.43)	0.14(-0.37-0.65)	Antigua and Barbuda
2010	all	1.79(-1.86-5.44)	0.21(-0.21-0.62)	Antigua and Barbuda
2011	male	2.03(-3.06-7.12)	0.27(-0.39-0.93)	Antigua and Barbuda
2011	female	1.53(-6.47-9.52)	0.14(-0.37-0.66)	Antigua and Barbuda
2011	all	1.77(-1.92-5.46)	0.21(-0.21-0.63)	Antigua and Barbuda
2012	male	1.99(-3.16-7.14)	0.27(-0.39-0.93)	Antigua and Barbuda
2012	female	1.50(-6.60-9.60)	0.15(-0.36-0.65)	Antigua and Barbuda
2012	all	1.74(-1.99-5.47)	0.21(-0.21-0.62)	Antigua and Barbuda
2013	male	1.96(-3.27-7.19)	0.27(-0.39-0.93)	Antigua and Barbuda
2013	female	1.47(-6.75-9.69)	0.13(-0.34-0.60)	Antigua and Barbuda
2013	all	1.71(-2.06-5.47)	0.20(-0.21-0.60)	Antigua and Barbuda
2014	male	1.91(-3.36-7.19)	0.27(-0.39-0.94)	Antigua and Barbuda
2014	female	1.43(-6.83-9.69)	0.13(-0.33-0.60)	Antigua and Barbuda
2014	all	1.67(-2.12-5.45)	0.20(-0.20-0.60)	Antigua and Barbuda
2015	male	1.89(-3.50-7.28)	0.25(-0.39-0.89)	Antigua and Barbuda
2015	female	1.41(-6.97-9.80)	0.12(-0.32-0.56)	Antigua and Barbuda
2015	all	1.65(-2.20-5.49)	0.18(-0.20-0.56)	Antigua and Barbuda
2016	male	1.86(-3.61-7.33)	0.27(-0.38-0.92)	Antigua and Barbuda
2016	female	1.40(-7.07-9.87)	0.13(-0.32-0.58)	Antigua and Barbuda
2016	all	1.63(-2.26-5.52)	0.20(-0.19-0.59)	Antigua and Barbuda
2017	male	1.84(-3.66-7.34)	0.26(-0.38-0.90)	Antigua and Barbuda
2017	female	1.39(-6.93-9.71)	0.14(-0.31-0.58)	Antigua and Barbuda
2017	all	1.61(-2.25-5.47)	0.20(-0.19-0.58)	Antigua and Barbuda
2018	male	1.83(-3.89-7.56)	0.26(-0.37-0.89)	Antigua and Barbuda
2018	female	1.38(-7.40-10.16)	0.13(-0.30-0.57)	Antigua and Barbuda
2018	all	1.60(-2.44-5.64)	0.19(-0.18-0.57)	Antigua and Barbuda
2019	male	1.82(-4.08-7.71)	0.25(-0.36-0.86)	Antigua and Barbuda
2019	female	1.37(-7.56-10.31)	0.13(-0.30-0.56)	Antigua and Barbuda
2019	all	1.59(-2.55-5.73)	0.19(-0.18-0.55)	Antigua and Barbuda
2020	male	1.89(-9.78-13.55)	0.25(-0.40-0.89)	Antigua and Barbuda
2020	female	1.44(-7.77-10.64)	0.13(-0.32-0.58)	Antigua and Barbuda
2020	all	1.66(-2.92-6.24)	0.18(-0.19-0.56)	Antigua and Barbuda
2021	male	1.72(-5.25-8.68)	0.20(-0.27-0.68)	Antigua and Barbuda
2021	female	1.36(-8.03-10.75)	0.11(-0.27-0.49)	Antigua and Barbuda
2021	all	1.54(-3.13-6.21)	0.16(-0.15-0.47)	Antigua and Barbuda
1990	male	3.38(1.55-5.20)	0.80(0.00-1.60)	Bahamas
1990	female	1.79(-0.42-3.99)	0.36(-0.21-0.93)	Bahamas
1990	all	2.57(1.30-3.85)	0.57(0.10-1.05)	Bahamas
1991	male	3.31(1.58-5.03)	0.89(0.08-1.70)	Bahamas
1991	female	1.78(-0.83-4.40)	0.39(-0.20-0.98)	Bahamas
1991	all	2.54(1.23-3.86)	0.64(0.14-1.13)	Bahamas
1992	male	3.22(1.61-4.83)	0.91(0.12-1.69)	Bahamas
1992	female	1.77(-0.74-4.27)	0.40(-0.18-0.98)	Bahamas
1992	all	2.49(1.25-3.74)	0.65(0.17-1.14)	Bahamas
1993	male	3.12(1.53-4.71)	0.87(0.13-1.62)	Bahamas
1993	female	1.74(-0.79-4.27)	0.39(-0.16-0.94)	Bahamas
1993	all	2.43(1.17-3.69)	0.63(0.17-1.09)	Bahamas
1994	male	3.05(1.46-4.65)	0.77(0.09-1.45)	Bahamas
1994	female	1.73(-0.54-4.01)	0.35(-0.17-0.87)	Bahamas
1994	all	2.40(1.19-3.61)	0.56(0.13-0.99)	Bahamas
1995	male	3.02(1.37-4.68)	0.68(0.05-1.32)	Bahamas
1995	female	1.74(-0.38-3.85)	0.31(-0.17-0.79)	Bahamas
1995	all	2.39(1.19-3.59)	0.50(0.10-0.89)	Bahamas
1996	male	2.99(1.36-4.62)	0.66(0.04-1.28)	Bahamas
1996	female	1.70(-0.40-3.79)	0.28(-0.15-0.71)	Bahamas
1996	all	2.34(1.17-3.51)	0.47(0.09-0.84)	Bahamas
1997	male	3.02(1.38-4.65)	0.62(0.01-1.22)	Bahamas
1997	female	1.71(-0.54-3.97)	0.27(-0.16-0.70)	Bahamas
1997	all	2.36(1.13-3.59)	0.44(0.08-0.80)	Bahamas
1998	male	3.03(1.36-4.69)	0.62(0.00-1.23)	Bahamas
1998	female	1.71(-0.65-4.07)	0.28(-0.15-0.71)	Bahamas
1998	all	2.36(1.08-3.63)	0.44(0.08-0.81)	Bahamas
1999	male	2.94(1.41-4.47)	0.61(0.02-1.20)	Bahamas
1999	female	1.69(-0.42-3.80)	0.28(-0.13-0.70)	Bahamas
1999	all	2.30(1.16-3.45)	0.44(0.09-0.79)	Bahamas
2000	male	2.89(1.41-4.38)	0.61(0.02-1.19)	Bahamas
2000	female	1.68(-0.27-3.63)	0.29(-0.12-0.71)	Bahamas
2000	all	2.28(1.19-3.37)	0.44(0.09-0.79)	Bahamas
2001	male	2.83(1.30-4.35)	0.56(0.02-1.11)	Bahamas
2001	female	1.68(-0.16-3.52)	0.28(-0.12-0.68)	Bahamas
2001	all	2.25(1.17-3.33)	0.42(0.08-0.75)	Bahamas
2002	male	2.80(1.28-4.33)	0.52(0.00-1.05)	Bahamas
2002	female	1.67(-0.05-3.39)	0.26(-0.13-0.65)	Bahamas
2002	all	2.23(1.17-3.29)	0.39(0.07-0.72)	Bahamas
2003	male	2.78(1.31-4.25)	0.51(-0.01-1.03)	Bahamas
2003	female	1.66(-0.10-3.41)	0.27(-0.12-0.65)	Bahamas
2003	all	2.21(1.16-3.27)	0.39(0.06-0.71)	Bahamas
2004	male	2.73(1.30-4.17)	0.50(-0.02-1.02)	Bahamas
2004	female	1.64(-0.21-3.50)	0.27(-0.12-0.66)	Bahamas
2004	all	2.18(1.11-3.25)	0.38(0.06-0.70)	Bahamas
2005	male	2.74(1.16-4.32)	0.50(-0.03-1.03)	Bahamas
2005	female	1.67(-0.73-4.07)	0.26(-0.13-0.65)	Bahamas
2005	all	2.20(0.93-3.47)	0.38(0.05-0.70)	Bahamas
2006	male	2.69(1.13-4.24)	0.47(-0.04-0.98)	Bahamas
2006	female	1.67(-0.81-4.15)	0.27(-0.13-0.66)	Bahamas
2006	all	2.17(0.90-3.45)	0.37(0.05-0.68)	Bahamas
2007	male	2.68(1.20-4.16)	0.47(-0.04-0.99)	Bahamas
2007	female	1.67(-0.86-4.20)	0.25(-0.13-0.63)	Bahamas
2007	all	2.17(0.93-3.41)	0.36(0.05-0.67)	Bahamas
2008	male	2.62(1.10-4.14)	0.44(-0.04-0.92)	Bahamas
2008	female	1.65(-0.88-4.18)	0.23(-0.13-0.59)	Bahamas
2008	all	2.13(0.88-3.39)	0.33(0.04-0.62)	Bahamas
2009	male	2.58(0.98-4.19)	0.42(-0.03-0.87)	Bahamas
2009	female	1.61(-0.79-4.01)	0.22(-0.12-0.56)	Bahamas
2009	all	2.10(0.83-3.36)	0.32(0.04-0.60)	Bahamas
2010	male	2.55(0.95-4.16)	0.42(-0.02-0.85)	Bahamas
2010	female	1.59(-0.49-3.68)	0.22(-0.12-0.55)	Bahamas
2010	all	2.07(0.87-3.28)	0.32(0.05-0.59)	Bahamas
2011	male	2.54(0.98-4.10)	0.43(0.00-0.87)	Bahamas
2011	female	1.57(-0.28-3.42)	0.21(-0.11-0.54)	Bahamas
2011	all	2.06(0.93-3.19)	0.32(0.05-0.59)	Bahamas
2012	male	2.52(1.10-3.94)	0.43(0.00-0.86)	Bahamas
2012	female	1.56(-0.46-3.57)	0.22(-0.11-0.55)	Bahamas
2012	all	2.04(0.92-3.16)	0.33(0.06-0.59)	Bahamas
2013	male	2.53(1.10-3.95)	0.43(0.00-0.87)	Bahamas
2013	female	1.53(-0.71-3.77)	0.22(-0.11-0.54)	Bahamas
2013	all	2.03(0.86-3.19)	0.32(0.06-0.59)	Bahamas
2014	male	2.48(0.95-4.01)	0.44(0.02-0.86)	Bahamas
2014	female	1.48(-1.40-4.36)	0.23(-0.09-0.54)	Bahamas
2014	all	1.98(0.63-3.32)	0.33(0.07-0.59)	Bahamas
2015	male	2.47(0.90-4.04)	0.38(-0.01-0.76)	Bahamas
2015	female	1.48(-0.73-3.68)	0.19(-0.10-0.48)	Bahamas
2015	all	1.97(0.77-3.18)	0.28(0.04-0.52)	Bahamas
2016	male	2.45(0.61-4.29)	0.38(0.00-0.76)	Bahamas
2016	female	1.47(-1.61-4.55)	0.19(-0.10-0.48)	Bahamas
2016	all	1.96(0.40-3.52)	0.28(0.05-0.52)	Bahamas
2017	male	2.45(0.82-4.08)	0.37(0.00-0.75)	Bahamas
2017	female	1.48(-1.30-4.25)	0.19(-0.10-0.47)	Bahamas
2017	all	1.96(0.58-3.35)	0.28(0.05-0.51)	Bahamas
2018	male	2.44(0.79-4.10)	0.37(0.00-0.74)	Bahamas
2018	female	1.48(-1.24-4.19)	0.18(-0.10-0.47)	Bahamas
2018	all	1.96(0.57-3.34)	0.28(0.05-0.51)	Bahamas
2019	male	2.33(1.43-3.22)	0.33(0.01-0.65)	Bahamas
2019	female	1.38(0.68-2.07)	0.16(-0.08-0.40)	Bahamas
2019	all	1.85(1.31-2.39)	0.25(0.05-0.45)	Bahamas
2020	male	2.25(0.71-3.79)	0.29(0.02-0.56)	Bahamas
2020	female	1.39(-1.09-3.87)	0.15(-0.08-0.38)	Bahamas
2020	all	1.83(0.55-3.11)	0.23(0.05-0.40)	Bahamas
2021	male	2.05(0.56-3.53)	0.23(0.02-0.44)	Bahamas
2021	female	1.30(-1.22-3.82)	0.13(-0.06-0.31)	Bahamas
2021	all	1.69(0.42-2.95)	0.19(0.04-0.33)	Bahamas
1990	male	3.29(1.41-5.17)	0.81(0.23-1.39)	Barbados
1990	female	2.17(0.00-4.34)	0.49(0.08-0.89)	Barbados
1990	all	2.69(1.42-3.97)	0.63(0.29-0.97)	Barbados
1991	male	3.30(1.08-5.52)	0.80(0.23-1.36)	Barbados
1991	female	2.20(0.08-4.32)	0.52(0.10-0.94)	Barbados
1991	all	2.72(1.34-4.10)	0.65(0.31-0.99)	Barbados
1992	male	3.24(0.83-5.65)	0.85(0.30-1.41)	Barbados
1992	female	2.21(-0.07-4.50)	0.51(0.10-0.92)	Barbados
1992	all	2.70(1.22-4.19)	0.67(0.33-1.01)	Barbados
1993	male	3.19(0.89-5.50)	0.86(0.32-1.40)	Barbados
1993	female	2.24(-0.65-5.13)	0.51(0.10-0.92)	Barbados
1993	all	2.70(1.05-4.35)	0.68(0.34-1.02)	Barbados
1994	male	3.14(1.10-5.19)	0.76(0.26-1.26)	Barbados
1994	female	2.27(-1.14-5.68)	0.46(0.07-0.85)	Barbados
1994	all	2.69(1.04-4.34)	0.61(0.29-0.92)	Barbados
1995	male	3.11(1.05-5.17)	0.71(0.22-1.19)	Barbados
1995	female	2.28(-1.32-5.88)	0.41(0.04-0.78)	Barbados
1995	all	2.69(0.98-4.40)	0.56(0.26-0.86)	Barbados
1996	male	3.09(0.85-5.33)	0.70(0.22-1.18)	Barbados
1996	female	2.29(-1.44-6.02)	0.41(0.04-0.77)	Barbados
1996	all	2.68(0.88-4.48)	0.55(0.25-0.85)	Barbados
1997	male	3.07(0.91-5.22)	0.69(0.21-1.16)	Barbados
1997	female	2.28(-1.18-5.74)	0.42(0.05-0.78)	Barbados
1997	all	2.66(0.93-4.40)	0.55(0.25-0.85)	Barbados
1998	male	3.08(0.91-5.26)	0.65(0.18-1.12)	Barbados
1998	female	2.25(-1.17-5.67)	0.45(0.07-0.82)	Barbados
1998	all	2.66(0.92-4.39)	0.54(0.25-0.84)	Barbados
1999	male	3.14(0.91-5.37)	0.62(0.15-1.10)	Barbados
1999	female	2.22(-1.16-5.60)	0.45(0.08-0.83)	Barbados
1999	all	2.66(0.93-4.39)	0.53(0.24-0.83)	Barbados
2000	male	3.12(0.86-5.39)	0.61(0.14-1.08)	Barbados
2000	female	2.18(-0.99-5.35)	0.46(0.09-0.83)	Barbados
2000	all	2.63(0.93-4.32)	0.52(0.23-0.82)	Barbados
2001	male	3.14(0.66-5.62)	0.59(0.12-1.06)	Barbados
2001	female	2.20(-1.17-5.57)	0.46(0.09-0.84)	Barbados
2001	all	2.64(0.81-4.48)	0.52(0.22-0.81)	Barbados
2002	male	3.00(0.46-5.54)	0.57(0.12-1.02)	Barbados
2002	female	2.17(-0.99-5.34)	0.40(0.06-0.75)	Barbados
2002	all	2.56(0.79-4.34)	0.48(0.20-0.75)	Barbados
2003	male	2.85(0.45-5.24)	0.51(0.10-0.93)	Barbados
2003	female	2.14(-0.72-5.00)	0.38(0.05-0.72)	Barbados
2003	all	2.48(0.81-4.14)	0.45(0.18-0.71)	Barbados
2004	male	2.76(0.03-5.50)	0.50(0.09-0.91)	Barbados
2004	female	2.15(-0.93-5.23)	0.40(0.06-0.74)	Barbados
2004	all	2.44(0.60-4.28)	0.45(0.18-0.71)	Barbados
2005	male	2.74(-0.14-5.63)	0.49(0.08-0.90)	Barbados
2005	female	2.16(-0.92-5.25)	0.39(0.05-0.73)	Barbados
2005	all	2.44(0.55-4.33)	0.43(0.17-0.70)	Barbados
2006	male	2.69(-1.23-6.61)	0.48(0.07-0.88)	Barbados
2006	female	2.17(-0.92-5.26)	0.40(0.05-0.74)	Barbados
2006	all	2.42(0.27-4.57)	0.43(0.17-0.70)	Barbados
2007	male	2.68(-1.57-6.93)	0.47(0.07-0.88)	Barbados
2007	female	2.15(-1.05-5.36)	0.36(0.03-0.69)	Barbados
2007	all	2.40(0.13-4.68)	0.41(0.15-0.67)	Barbados
2008	male	2.68(-1.45-6.81)	0.47(0.06-0.88)	Barbados
2008	female	2.13(-1.11-5.37)	0.35(0.03-0.67)	Barbados
2008	all	2.39(0.13-4.65)	0.40(0.15-0.66)	Barbados
2009	male	2.72(0.00-5.44)	0.42(0.02-0.83)	Barbados
2009	female	2.11(-1.10-5.33)	0.33(0.02-0.64)	Barbados
2009	all	2.40(0.56-4.24)	0.37(0.12-0.62)	Barbados
2010	male	2.69(0.09-5.30)	0.41(0.01-0.81)	Barbados
2010	female	2.10(-1.02-5.22)	0.32(0.02-0.63)	Barbados
2010	all	2.38(0.61-4.14)	0.36(0.12-0.60)	Barbados
2011	male	2.66(0.18-5.13)	0.43(0.02-0.83)	Barbados
2011	female	2.08(-0.91-5.06)	0.32(0.02-0.63)	Barbados
2011	all	2.35(0.68-4.02)	0.37(0.13-0.61)	Barbados
2012	male	2.62(-0.03-5.27)	0.43(0.03-0.84)	Barbados
2012	female	2.08(-1.14-5.30)	0.34(0.03-0.65)	Barbados
2012	all	2.33(0.54-4.13)	0.38(0.14-0.63)	Barbados
2013	male	2.56(0.10-5.02)	0.42(0.03-0.81)	Barbados
2013	female	2.06(-1.11-5.22)	0.32(0.02-0.62)	Barbados
2013	all	2.29(0.56-4.03)	0.36(0.13-0.60)	Barbados
2014	male	2.51(0.11-4.90)	0.42(0.03-0.80)	Barbados
2014	female	2.04(-1.12-5.20)	0.32(0.02-0.61)	Barbados
2014	all	2.26(0.55-3.97)	0.36(0.13-0.59)	Barbados
2015	male	2.47(0.01-4.94)	0.41(0.04-0.78)	Barbados
2015	female	2.02(-1.16-5.20)	0.31(0.02-0.60)	Barbados
2015	all	2.24(0.51-3.97)	0.36(0.13-0.59)	Barbados
2016	male	2.45(-0.06-4.96)	0.41(0.04-0.77)	Barbados
2016	female	2.01(-1.23-5.24)	0.31(0.03-0.60)	Barbados
2016	all	2.22(0.46-3.97)	0.36(0.13-0.58)	Barbados
2017	male	2.43(-0.05-4.90)	0.40(0.05-0.76)	Barbados
2017	female	1.99(-1.26-5.23)	0.31(0.03-0.60)	Barbados
2017	all	2.20(0.44-3.95)	0.35(0.13-0.58)	Barbados
2018	male	2.39(-0.14-4.93)	0.40(0.06-0.74)	Barbados
2018	female	1.97(-1.38-5.32)	0.31(0.03-0.59)	Barbados
2018	all	2.17(0.35-4.00)	0.35(0.13-0.57)	Barbados
2019	male	2.33(-0.38-5.03)	0.40(0.08-0.72)	Barbados
2019	female	1.96(-1.44-5.37)	0.31(0.03-0.58)	Barbados
2019	all	2.14(0.22-4.05)	0.35(0.14-0.56)	Barbados
2020	male	2.42(-1.12-5.95)	0.40(0.07-0.72)	Barbados
2020	female	2.01(-1.94-5.97)	0.31(0.02-0.59)	Barbados
2020	all	2.21(-0.14-4.55)	0.35(0.13-0.56)	Barbados
2021	male	2.30(-0.98-5.59)	0.36(0.07-0.65)	Barbados
2021	female	1.95(-1.93-5.83)	0.29(0.02-0.55)	Barbados
2021	all	2.12(-0.13-4.37)	0.32(0.13-0.52)	Barbados
1990	male	2.49(0.41-4.57)	0.57(-0.36-1.50)	Belize
1990	female	2.01(-0.69-4.71)	0.38(-0.40-1.16)	Belize
1990	all	2.27(0.75-3.78)	0.48(-0.12-1.08)	Belize
1991	male	2.51(0.62-4.41)	0.55(-0.33-1.43)	Belize
1991	female	2.01(-0.70-4.72)	0.40(-0.38-1.17)	Belize
1991	all	2.28(0.86-3.70)	0.48(-0.11-1.06)	Belize
1992	male	2.57(0.67-4.48)	0.58(-0.30-1.47)	Belize
1992	female	2.05(-0.55-4.65)	0.40(-0.39-1.18)	Belize
1992	all	2.33(0.91-3.75)	0.49(-0.10-1.09)	Belize
1993	male	2.60(0.74-4.46)	0.60(-0.28-1.48)	Belize
1993	female	2.04(-0.51-4.59)	0.39(-0.37-1.16)	Belize
1993	all	2.34(0.96-3.73)	0.51(-0.08-1.09)	Belize
1994	male	2.59(0.82-4.37)	0.53(-0.27-1.34)	Belize
1994	female	2.02(-0.38-4.41)	0.36(-0.36-1.08)	Belize
1994	all	2.33(1.01-3.65)	0.45(-0.09-0.99)	Belize
1995	male	2.55(0.82-4.28)	0.50(-0.25-1.25)	Belize
1995	female	1.98(-0.41-4.36)	0.34(-0.34-1.01)	Belize
1995	all	2.29(0.98-3.60)	0.43(-0.08-0.93)	Belize
1996	male	2.47(0.80-4.15)	0.52(-0.20-1.23)	Belize
1996	female	1.91(-0.30-4.11)	0.32(-0.31-0.95)	Belize
1996	all	2.22(0.97-3.46)	0.43(-0.06-0.91)	Belize
1997	male	2.35(0.80-3.89)	0.52(-0.15-1.18)	Belize
1997	female	1.85(-0.28-3.98)	0.31(-0.29-0.91)	Belize
1997	all	2.13(0.96-3.29)	0.43(-0.03-0.88)	Belize
1998	male	2.23(0.87-3.59)	0.52(-0.10-1.14)	Belize
1998	female	1.80(-0.15-3.76)	0.32(-0.28-0.92)	Belize
1998	all	2.04(0.98-3.10)	0.44(0.00-0.88)	Belize
1999	male	2.15(0.82-3.49)	0.52(-0.07-1.12)	Belize
1999	female	1.78(-0.23-3.79)	0.31(-0.27-0.89)	Belize
1999	all	1.99(0.92-3.05)	0.44(0.01-0.87)	Belize
2000	male	2.11(0.79-3.44)	0.49(-0.07-1.05)	Belize
2000	female	1.73(-0.01-3.48)	0.32(-0.25-0.89)	Belize
2000	all	1.94(0.94-2.95)	0.42(0.01-0.83)	Belize
2001	male	2.17(0.81-3.53)	0.45(-0.11-1.01)	Belize
2001	female	1.75(0.14-3.35)	0.31(-0.25-0.87)	Belize
2001	all	1.98(0.99-2.98)	0.39(-0.01-0.79)	Belize
2002	male	2.25(0.72-3.78)	0.39(-0.16-0.94)	Belize
2002	female	1.78(-0.02-3.58)	0.30(-0.26-0.87)	Belize
2002	all	2.04(0.92-3.15)	0.35(-0.04-0.75)	Belize
2003	male	2.28(0.81-3.76)	0.37(-0.17-0.91)	Belize
2003	female	1.78(-0.09-3.66)	0.30(-0.26-0.86)	Belize
2003	all	2.06(0.95-3.17)	0.34(-0.05-0.73)	Belize
2004	male	2.28(0.84-3.73)	0.36(-0.17-0.90)	Belize
2004	female	1.79(-0.15-3.72)	0.31(-0.25-0.87)	Belize
2004	all	2.06(0.94-3.18)	0.34(-0.05-0.73)	Belize
2005	male	2.29(0.88-3.70)	0.35(-0.18-0.87)	Belize
2005	female	1.80(-0.10-3.69)	0.29(-0.25-0.84)	Belize
2005	all	2.07(0.98-3.16)	0.32(-0.05-0.70)	Belize
2006	male	2.29(0.90-3.68)	0.36(-0.17-0.89)	Belize
2006	female	1.78(-0.18-3.73)	0.31(-0.24-0.87)	Belize
2006	all	2.06(0.97-3.14)	0.34(-0.04-0.72)	Belize
2007	male	2.27(0.89-3.64)	0.36(-0.17-0.88)	Belize
2007	female	1.78(-0.36-3.92)	0.28(-0.24-0.80)	Belize
2007	all	2.04(0.92-3.17)	0.32(-0.05-0.69)	Belize
2008	male	2.23(0.86-3.60)	0.34(-0.18-0.85)	Belize
2008	female	1.80(-0.42-4.01)	0.28(-0.25-0.81)	Belize
2008	all	2.03(0.89-3.17)	0.31(-0.06-0.68)	Belize
2009	male	2.18(0.83-3.52)	0.31(-0.18-0.80)	Belize
2009	female	1.78(-0.54-4.09)	0.25(-0.25-0.76)	Belize
2009	all	2.00(0.85-3.14)	0.29(-0.07-0.64)	Belize
2010	male	2.13(0.80-3.45)	0.30(-0.17-0.78)	Belize
2010	female	1.74(-0.30-3.78)	0.27(-0.24-0.79)	Belize
2010	all	1.95(0.86-3.04)	0.29(-0.06-0.64)	Belize
2011	male	2.10(0.74-3.47)	0.31(-0.17-0.79)	Belize
2011	female	1.72(-0.27-3.70)	0.26(-0.24-0.76)	Belize
2011	all	1.93(0.83-3.03)	0.29(-0.06-0.63)	Belize
2012	male	2.07(0.68-3.47)	0.31(-0.16-0.79)	Belize
2012	female	1.70(-0.34-3.74)	0.27(-0.24-0.79)	Belize
2012	all	1.90(0.77-3.03)	0.30(-0.05-0.64)	Belize
2013	male	2.04(0.65-3.42)	0.34(-0.14-0.81)	Belize
2013	female	1.66(-0.42-3.74)	0.24(-0.23-0.71)	Belize
2013	all	1.87(0.73-3.00)	0.29(-0.05-0.63)	Belize
2014	male	1.99(0.69-3.29)	0.33(-0.13-0.79)	Belize
2014	female	1.61(-0.51-3.74)	0.24(-0.22-0.71)	Belize
2014	all	1.82(0.71-2.93)	0.29(-0.03-0.62)	Belize
2015	male	1.96(0.71-3.20)	0.29(-0.12-0.71)	Belize
2015	female	1.60(-0.55-3.74)	0.21(-0.22-0.65)	Belize
2015	all	1.80(0.71-2.88)	0.26(-0.04-0.56)	Belize
2016	male	1.95(0.71-3.20)	0.32(-0.11-0.74)	Belize
2016	female	1.58(-0.53-3.69)	0.22(-0.21-0.66)	Belize
2016	all	1.79(0.71-2.86)	0.28(-0.03-0.58)	Belize
2017	male	1.96(0.72-3.19)	0.31(-0.10-0.73)	Belize
2017	female	1.56(-0.41-3.52)	0.22(-0.19-0.64)	Belize
2017	all	1.77(0.74-2.81)	0.27(-0.02-0.57)	Belize
2018	male	1.96(0.78-3.13)	0.31(-0.10-0.71)	Belize
2018	female	1.53(-0.30-3.35)	0.22(-0.18-0.62)	Belize
2018	all	1.76(0.79-2.73)	0.27(-0.02-0.55)	Belize
2019	male	1.98(0.77-3.19)	0.30(-0.10-0.70)	Belize
2019	female	1.52(-0.35-3.39)	0.22(-0.18-0.61)	Belize
2019	all	1.77(0.77-2.76)	0.26(-0.02-0.54)	Belize
2020	male	1.90(0.53-3.27)	0.24(-0.08-0.56)	Belize
2020	female	1.50(-1.02-4.01)	0.19(-0.16-0.53)	Belize
2020	all	1.72(0.54-2.89)	0.22(-0.02-0.45)	Belize
2021	male	1.82(0.43-3.22)	0.22(-0.06-0.51)	Belize
2021	female	1.45(-1.09-3.98)	0.18(-0.14-0.49)	Belize
2021	all	1.65(0.43-2.87)	0.20(-0.01-0.42)	Belize
1990	male	3.22(2.98-3.46)	0.77(0.67-0.87)	Cuba
1990	female	2.22(1.89-2.55)	0.44(0.35-0.53)	Cuba
1990	all	2.74(2.55-2.94)	0.62(0.55-0.69)	Cuba
1991	male	3.27(3.03-3.51)	0.82(0.73-0.92)	Cuba
1991	female	2.26(1.91-2.61)	0.48(0.39-0.57)	Cuba
1991	all	2.79(2.59-2.99)	0.67(0.60-0.73)	Cuba
1992	male	3.29(3.05-3.53)	0.89(0.79-0.98)	Cuba
1992	female	2.26(1.90-2.62)	0.54(0.46-0.63)	Cuba
1992	all	2.80(2.60-3.00)	0.73(0.66-0.79)	Cuba
1993	male	3.28(3.04-3.52)	0.94(0.84-1.03)	Cuba
1993	female	2.27(1.90-2.63)	0.56(0.47-0.65)	Cuba
1993	all	2.80(2.60-3.00)	0.76(0.70-0.83)	Cuba
1994	male	3.28(3.04-3.52)	0.80(0.72-0.89)	Cuba
1994	female	2.30(1.92-2.68)	0.53(0.45-0.61)	Cuba
1994	all	2.81(2.61-3.02)	0.68(0.62-0.74)	Cuba
1995	male	3.33(3.08-3.58)	0.74(0.65-0.82)	Cuba
1995	female	2.31(1.93-2.68)	0.46(0.38-0.53)	Cuba
1995	all	2.84(2.63-3.05)	0.61(0.55-0.66)	Cuba
1996	male	3.37(3.10-3.64)	0.75(0.66-0.83)	Cuba
1996	female	2.32(1.93-2.71)	0.42(0.34-0.49)	Cuba
1996	all	2.86(2.64-3.09)	0.59(0.54-0.65)	Cuba
1997	male	3.37(3.10-3.64)	0.69(0.61-0.77)	Cuba
1997	female	2.35(1.94-2.77)	0.41(0.34-0.48)	Cuba
1997	all	2.88(2.65-3.11)	0.56(0.51-0.62)	Cuba
1998	male	3.36(3.09-3.64)	0.73(0.65-0.81)	Cuba
1998	female	2.35(1.92-2.78)	0.44(0.36-0.51)	Cuba
1998	all	2.87(2.64-3.11)	0.59(0.54-0.65)	Cuba
1999	male	3.34(3.07-3.62)	0.76(0.67-0.84)	Cuba
1999	female	2.36(1.93-2.79)	0.42(0.35-0.49)	Cuba
1999	all	2.87(2.63-3.11)	0.60(0.54-0.66)	Cuba
2000	male	3.37(3.08-3.67)	0.76(0.68-0.85)	Cuba
2000	female	2.38(1.93-2.83)	0.44(0.37-0.51)	Cuba
2000	all	2.89(2.64-3.14)	0.61(0.55-0.67)	Cuba
2001	male	3.35(3.04-3.66)	0.68(0.60-0.77)	Cuba
2001	female	2.37(1.88-2.86)	0.43(0.36-0.49)	Cuba
2001	all	2.87(2.61-3.14)	0.56(0.51-0.61)	Cuba
2002	male	3.37(3.04-3.69)	0.59(0.52-0.67)	Cuba
2002	female	2.41(1.89-2.94)	0.41(0.34-0.48)	Cuba
2002	all	2.90(2.62-3.18)	0.50(0.45-0.56)	Cuba
2003	male	3.28(2.95-3.62)	0.56(0.49-0.64)	Cuba
2003	female	2.35(1.80-2.91)	0.41(0.34-0.48)	Cuba
2003	all	2.83(2.53-3.12)	0.49(0.44-0.54)	Cuba
2004	male	3.19(2.85-3.54)	0.56(0.49-0.63)	Cuba
2004	female	2.31(1.74-2.87)	0.41(0.34-0.47)	Cuba
2004	all	2.76(2.46-3.06)	0.49(0.44-0.53)	Cuba
2005	male	3.10(2.76-3.43)	0.51(0.44-0.57)	Cuba
2005	female	2.27(1.70-2.83)	0.38(0.31-0.44)	Cuba
2005	all	2.69(2.39-2.99)	0.44(0.40-0.49)	Cuba
2006	male	3.09(2.73-3.46)	0.50(0.43-0.57)	Cuba
2006	female	2.28(1.67-2.90)	0.37(0.30-0.43)	Cuba
2006	all	2.70(2.37-3.03)	0.44(0.39-0.48)	Cuba
2007	male	3.02(2.65-3.39)	0.50(0.43-0.57)	Cuba
2007	female	2.24(1.61-2.87)	0.34(0.28-0.39)	Cuba
2007	all	2.64(2.30-2.97)	0.42(0.37-0.46)	Cuba
2008	male	2.93(2.53-3.32)	0.47(0.40-0.53)	Cuba
2008	female	2.17(1.55-2.80)	0.31(0.25-0.37)	Cuba
2008	all	2.56(2.21-2.90)	0.39(0.35-0.43)	Cuba
2009	male	2.84(2.44-3.24)	0.47(0.40-0.53)	Cuba
2009	female	2.14(1.53-2.75)	0.33(0.27-0.39)	Cuba
2009	all	2.50(2.15-2.84)	0.40(0.36-0.44)	Cuba
2010	male	2.77(2.37-3.18)	0.46(0.40-0.52)	Cuba
2010	female	2.12(1.51-2.73)	0.35(0.29-0.40)	Cuba
2010	all	2.45(2.11-2.80)	0.40(0.36-0.45)	Cuba
2011	male	2.81(2.39-3.22)	0.48(0.42-0.55)	Cuba
2011	female	2.13(1.50-2.75)	0.35(0.29-0.41)	Cuba
2011	all	2.47(2.12-2.83)	0.42(0.37-0.46)	Cuba
2012	male	2.73(2.33-3.13)	0.50(0.43-0.56)	Cuba
2012	female	2.09(1.46-2.71)	0.35(0.30-0.41)	Cuba
2012	all	2.41(2.06-2.76)	0.43(0.39-0.47)	Cuba
2013	male	2.69(2.29-3.09)	0.49(0.42-0.55)	Cuba
2013	female	2.04(1.42-2.66)	0.33(0.27-0.38)	Cuba
2013	all	2.37(2.02-2.72)	0.41(0.37-0.45)	Cuba
2014	male	2.64(2.23-3.05)	0.48(0.42-0.54)	Cuba
2014	female	2.01(1.39-2.62)	0.32(0.27-0.38)	Cuba
2014	all	2.33(1.98-2.68)	0.40(0.36-0.45)	Cuba
2015	male	2.58(2.19-2.98)	0.44(0.38-0.50)	Cuba
2015	female	1.97(1.37-2.58)	0.30(0.25-0.35)	Cuba
2015	all	2.29(1.94-2.63)	0.37(0.33-0.41)	Cuba
2016	male	2.56(2.16-2.95)	0.46(0.41-0.52)	Cuba
2016	female	1.98(1.35-2.60)	0.32(0.27-0.37)	Cuba
2016	all	2.27(1.93-2.62)	0.40(0.36-0.44)	Cuba
2017	male	2.49(2.10-2.89)	0.46(0.41-0.52)	Cuba
2017	female	1.95(1.30-2.61)	0.33(0.28-0.38)	Cuba
2017	all	2.23(1.88-2.59)	0.40(0.36-0.44)	Cuba
2018	male	2.48(2.08-2.87)	0.45(0.40-0.51)	Cuba
2018	female	1.95(1.30-2.60)	0.32(0.27-0.37)	Cuba
2018	all	2.22(1.87-2.58)	0.39(0.35-0.43)	Cuba
2019	male	2.45(2.05-2.85)	0.44(0.39-0.49)	Cuba
2019	female	1.95(1.35-2.54)	0.32(0.27-0.37)	Cuba
2019	all	2.20(1.86-2.55)	0.38(0.35-0.42)	Cuba
2020	male	2.49(2.03-2.95)	0.43(0.37-0.48)	Cuba
2020	female	1.95(1.28-2.62)	0.31(0.26-0.36)	Cuba
2020	all	2.23(1.83-2.62)	0.37(0.34-0.41)	Cuba
2021	male	2.03(1.64-2.42)	0.28(0.24-0.31)	Cuba
2021	female	1.68(1.01-2.36)	0.22(0.19-0.26)	Cuba
2021	all	1.87(1.51-2.23)	0.25(0.23-0.28)	Cuba
1990	male	1.74(1.70-1.79)	0.05(0.05-0.06)	Indonesia
1990	female	2.24(2.20-2.28)	0.08(0.07-0.09)	Indonesia
1990	all	1.99(1.96-2.02)	0.07(0.06-0.07)	Indonesia
1991	male	1.74(1.69-1.78)	0.05(0.05-0.06)	Indonesia
1991	female	2.26(2.21-2.30)	0.08(0.07-0.09)	Indonesia
1991	all	2.00(1.96-2.03)	0.07(0.06-0.07)	Indonesia
1992	male	1.73(1.69-1.78)	0.05(0.05-0.06)	Indonesia
1992	female	2.27(2.23-2.32)	0.08(0.07-0.09)	Indonesia
1992	all	2.00(1.97-2.03)	0.07(0.06-0.07)	Indonesia
1993	male	1.73(1.69-1.78)	0.05(0.05-0.06)	Indonesia
1993	female	2.28(2.23-2.32)	0.08(0.07-0.09)	Indonesia
1993	all	2.01(1.97-2.04)	0.07(0.06-0.07)	Indonesia
1994	male	1.73(1.69-1.78)	0.05(0.05-0.06)	Indonesia
1994	female	2.29(2.24-2.33)	0.08(0.07-0.09)	Indonesia
1994	all	2.01(1.98-2.04)	0.07(0.06-0.07)	Indonesia
1995	male	1.74(1.69-1.78)	0.05(0.05-0.06)	Indonesia
1995	female	2.29(2.25-2.33)	0.08(0.07-0.09)	Indonesia
1995	all	2.02(1.98-2.05)	0.07(0.06-0.07)	Indonesia
1996	male	1.74(1.70-1.78)	0.05(0.05-0.06)	Indonesia
1996	female	2.29(2.24-2.33)	0.08(0.07-0.09)	Indonesia
1996	all	2.02(1.99-2.05)	0.07(0.06-0.07)	Indonesia
1997	male	1.74(1.69-1.78)	0.05(0.05-0.06)	Indonesia
1997	female	2.28(2.23-2.32)	0.08(0.07-0.09)	Indonesia
1997	all	2.01(1.98-2.04)	0.07(0.06-0.07)	Indonesia
1998	male	1.73(1.69-1.78)	0.05(0.05-0.06)	Indonesia
1998	female	2.26(2.22-2.31)	0.08(0.07-0.09)	Indonesia
1998	all	2.00(1.97-2.03)	0.07(0.06-0.07)	Indonesia
1999	male	1.72(1.68-1.77)	0.05(0.05-0.06)	Indonesia
1999	female	2.25(2.20-2.29)	0.08(0.07-0.09)	Indonesia
1999	all	1.99(1.96-2.02)	0.07(0.06-0.07)	Indonesia
2000	male	1.72(1.68-1.76)	0.05(0.05-0.06)	Indonesia
2000	female	2.23(2.19-2.28)	0.08(0.07-0.09)	Indonesia
2000	all	1.98(1.95-2.01)	0.07(0.06-0.07)	Indonesia
2001	male	1.72(1.68-1.76)	0.05(0.05-0.06)	Indonesia
2001	female	2.21(2.17-2.26)	0.08(0.07-0.09)	Indonesia
2001	all	1.97(1.94-2.00)	0.07(0.06-0.07)	Indonesia
2002	male	1.71(1.67-1.76)	0.05(0.04-0.06)	Indonesia
2002	female	2.19(2.15-2.24)	0.08(0.07-0.08)	Indonesia
2002	all	1.96(1.93-1.99)	0.06(0.06-0.07)	Indonesia
2003	male	1.71(1.67-1.75)	0.05(0.04-0.05)	Indonesia
2003	female	2.17(2.13-2.21)	0.07(0.06-0.08)	Indonesia
2003	all	1.94(1.91-1.97)	0.06(0.06-0.07)	Indonesia
2004	male	1.66(1.62-1.69)	0.04(0.04-0.05)	Indonesia
2004	female	2.03(2.00-2.07)	0.06(0.06-0.07)	Indonesia
2004	all	1.85(1.83-1.87)	0.06(0.05-0.06)	Indonesia
2005	male	1.71(1.67-1.75)	0.05(0.04-0.05)	Indonesia
2005	female	2.13(2.08-2.17)	0.07(0.06-0.07)	Indonesia
2005	all	1.92(1.89-1.95)	0.06(0.05-0.06)	Indonesia
2006	male	1.72(1.68-1.76)	0.04(0.04-0.05)	Indonesia
2006	female	2.11(2.06-2.15)	0.07(0.06-0.07)	Indonesia
2006	all	1.91(1.88-1.94)	0.05(0.05-0.06)	Indonesia
2007	male	1.74(1.69-1.78)	0.04(0.04-0.05)	Indonesia
2007	female	2.10(2.06-2.15)	0.06(0.06-0.07)	Indonesia
2007	all	1.92(1.89-1.95)	0.05(0.05-0.06)	Indonesia
2008	male	1.76(1.71-1.80)	0.04(0.04-0.05)	Indonesia
2008	female	2.09(2.04-2.14)	0.06(0.05-0.07)	Indonesia
2008	all	1.92(1.89-1.96)	0.05(0.05-0.06)	Indonesia
2009	male	1.77(1.73-1.82)	0.04(0.04-0.05)	Indonesia
2009	female	2.08(2.03-2.12)	0.06(0.05-0.06)	Indonesia
2009	all	1.92(1.89-1.96)	0.05(0.05-0.05)	Indonesia
2010	male	1.78(1.73-1.83)	0.04(0.04-0.05)	Indonesia
2010	female	2.06(2.01-2.10)	0.06(0.05-0.06)	Indonesia
2010	all	1.92(1.89-1.95)	0.05(0.04-0.05)	Indonesia
2011	male	1.76(1.72-1.81)	0.04(0.04-0.05)	Indonesia
2011	female	2.02(1.98-2.07)	0.06(0.05-0.06)	Indonesia
2011	all	1.89(1.86-1.92)	0.05(0.04-0.05)	Indonesia
2012	male	1.71(1.66-1.76)	0.04(0.03-0.04)	Indonesia
2012	female	1.96(1.91-2.01)	0.05(0.04-0.06)	Indonesia
2012	all	1.83(1.80-1.87)	0.04(0.04-0.05)	Indonesia
2013	male	1.64(1.60-1.69)	0.03(0.03-0.04)	Indonesia
2013	female	1.89(1.84-1.94)	0.05(0.04-0.05)	Indonesia
2013	all	1.77(1.73-1.80)	0.04(0.04-0.04)	Indonesia
2014	male	1.58(1.54-1.62)	0.03(0.02-0.03)	Indonesia
2014	female	1.83(1.78-1.88)	0.04(0.04-0.05)	Indonesia
2014	all	1.70(1.67-1.74)	0.04(0.03-0.04)	Indonesia
2015	male	1.54(1.50-1.59)	0.03(0.02-0.03)	Indonesia
2015	female	1.79(1.74-1.84)	0.04(0.04-0.05)	Indonesia
2015	all	1.67(1.63-1.70)	0.03(0.03-0.04)	Indonesia
2016	male	1.52(1.48-1.57)	0.03(0.02-0.03)	Indonesia
2016	female	1.78(1.73-1.82)	0.04(0.04-0.05)	Indonesia
2016	all	1.65(1.62-1.68)	0.03(0.03-0.04)	Indonesia
2017	male	1.51(1.46-1.55)	0.03(0.02-0.03)	Indonesia
2017	female	1.76(1.71-1.81)	0.04(0.04-0.05)	Indonesia
2017	all	1.63(1.60-1.67)	0.03(0.03-0.04)	Indonesia
2018	male	1.49(1.45-1.54)	0.03(0.02-0.03)	Indonesia
2018	female	1.75(1.71-1.80)	0.04(0.04-0.05)	Indonesia
2018	all	1.62(1.59-1.65)	0.03(0.03-0.04)	Indonesia
2019	male	1.49(1.45-1.54)	0.03(0.02-0.03)	Indonesia
2019	female	1.76(1.71-1.81)	0.04(0.03-0.05)	Indonesia
2019	all	1.62(1.59-1.65)	0.03(0.03-0.04)	Indonesia
2020	male	1.47(1.42-1.51)	0.02(0.02-0.03)	Indonesia
2020	female	1.73(1.68-1.78)	0.04(0.03-0.04)	Indonesia
2020	all	1.59(1.55-1.62)	0.03(0.03-0.03)	Indonesia
2021	male	1.42(1.38-1.46)	0.02(0.02-0.02)	Indonesia
2021	female	1.68(1.63-1.73)	0.03(0.03-0.04)	Indonesia
2021	all	1.54(1.50-1.57)	0.03(0.02-0.03)	Indonesia
1990	male	2.79(-1.41-6.99)	0.76(-0.35-1.86)	Dominica
1990	female	1.85(-4.51-8.21)	0.38(-0.37-1.13)	Dominica
1990	all	2.28(-0.69-5.26)	0.55(-0.10-1.20)	Dominica
1991	male	2.78(-1.41-6.97)	0.76(-0.35-1.87)	Dominica
1991	female	1.83(-4.54-8.21)	0.38(-0.37-1.12)	Dominica
1991	all	2.27(-0.70-5.25)	0.55(-0.09-1.20)	Dominica
1992	male	2.76(-1.40-6.92)	0.74(-0.36-1.85)	Dominica
1992	female	1.83(-4.59-8.25)	0.37(-0.36-1.11)	Dominica
1992	all	2.26(-0.71-5.24)	0.54(-0.09-1.18)	Dominica
1993	male	2.75(-1.40-6.90)	0.73(-0.36-1.82)	Dominica
1993	female	1.83(-4.64-8.30)	0.36(-0.36-1.09)	Dominica
1993	all	2.25(-0.72-5.23)	0.53(-0.10-1.16)	Dominica
1994	male	2.73(-1.41-6.88)	0.71(-0.37-1.78)	Dominica
1994	female	1.82(-4.68-8.32)	0.35(-0.36-1.07)	Dominica
1994	all	2.25(-0.74-5.23)	0.51(-0.11-1.14)	Dominica
1995	male	2.72(-1.41-6.85)	0.68(-0.38-1.75)	Dominica
1995	female	1.82(-4.47-8.10)	0.34(-0.36-1.04)	Dominica
1995	all	2.24(-0.70-5.17)	0.50(-0.11-1.11)	Dominica
1996	male	2.70(-1.54-6.93)	0.67(-0.39-1.73)	Dominica
1996	female	1.81(-4.84-8.46)	0.33(-0.36-1.03)	Dominica
1996	all	2.23(-0.83-5.28)	0.49(-0.12-1.09)	Dominica
1997	male	2.69(-1.68-7.05)	0.64(-0.40-1.68)	Dominica
1997	female	1.80(-5.00-8.60)	0.33(-0.36-1.01)	Dominica
1997	all	2.22(-0.92-5.35)	0.47(-0.13-1.06)	Dominica
1998	male	2.61(-1.25-6.48)	0.60(-0.40-1.61)	Dominica
1998	female	1.78(-4.62-8.19)	0.32(-0.35-1.00)	Dominica
1998	all	2.18(-0.66-5.02)	0.45(-0.13-1.03)	Dominica
1999	male	2.63(-1.87-7.12)	0.59(-0.43-1.62)	Dominica
1999	female	1.78(-5.15-8.70)	0.32(-0.36-0.99)	Dominica
1999	all	2.18(-1.04-5.39)	0.44(-0.14-1.02)	Dominica
2000	male	2.59(-2.05-7.23)	0.57(-0.44-1.58)	Dominica
2000	female	1.77(-5.38-8.92)	0.31(-0.36-0.98)	Dominica
2000	all	2.16(-1.16-5.48)	0.43(-0.15-1.00)	Dominica
2001	male	2.56(-2.10-7.22)	0.55(-0.45-1.55)	Dominica
2001	female	1.76(-5.45-8.97)	0.31(-0.36-0.97)	Dominica
2001	all	2.14(-1.20-5.48)	0.41(-0.15-0.98)	Dominica
2002	male	2.51(-2.24-7.26)	0.53(-0.45-1.50)	Dominica
2002	female	1.75(-5.66-9.15)	0.30(-0.36-0.95)	Dominica
2002	all	2.11(-1.31-5.52)	0.40(-0.16-0.96)	Dominica
2003	male	2.46(-2.18-7.11)	0.50(-0.45-1.46)	Dominica
2003	female	1.72(-5.29-8.73)	0.30(-0.35-0.95)	Dominica
2003	all	2.07(-1.21-5.36)	0.39(-0.16-0.94)	Dominica
2004	male	2.42(-2.26-7.09)	0.49(-0.45-1.43)	Dominica
2004	female	1.71(-5.41-8.84)	0.29(-0.35-0.93)	Dominica
2004	all	2.05(-1.27-5.37)	0.38(-0.17-0.92)	Dominica
2005	male	2.39(-2.32-7.10)	0.48(-0.46-1.42)	Dominica
2005	female	1.71(-5.80-9.21)	0.29(-0.36-0.93)	Dominica
2005	all	2.03(-1.38-5.44)	0.37(-0.17-0.91)	Dominica
2006	male	2.35(-2.37-7.07)	0.47(-0.46-1.40)	Dominica
2006	female	1.70(-5.91-9.30)	0.28(-0.35-0.92)	Dominica
2006	all	2.01(-1.42-5.44)	0.37(-0.17-0.90)	Dominica
2007	male	2.32(-2.10-6.73)	0.46(-0.45-1.38)	Dominica
2007	female	1.68(-4.92-8.29)	0.28(-0.35-0.90)	Dominica
2007	all	1.99(-1.12-5.09)	0.36(-0.17-0.88)	Dominica
2008	male	2.29(-2.35-6.93)	0.45(-0.45-1.36)	Dominica
2008	female	1.68(-6.00-9.36)	0.27(-0.35-0.89)	Dominica
2008	all	1.98(-1.43-5.38)	0.35(-0.17-0.87)	Dominica
2009	male	2.27(-2.18-6.71)	0.44(-0.45-1.34)	Dominica
2009	female	1.67(-5.74-9.07)	0.26(-0.35-0.88)	Dominica
2009	all	1.96(-1.31-5.23)	0.34(-0.17-0.86)	Dominica
2010	male	2.22(-2.00-6.44)	0.44(-0.44-1.31)	Dominica
2010	female	1.64(-5.03-8.32)	0.26(-0.34-0.85)	Dominica
2010	all	1.93(-1.11-4.96)	0.34(-0.16-0.84)	Dominica
2011	male	2.19(-1.96-6.33)	0.43(-0.43-1.29)	Dominica
2011	female	1.62(-5.27-8.52)	0.25(-0.34-0.84)	Dominica
2011	all	1.90(-1.14-4.95)	0.33(-0.16-0.83)	Dominica
2012	male	2.15(-1.89-6.18)	0.42(-0.42-1.26)	Dominica
2012	female	1.59(-5.11-8.29)	0.25(-0.33-0.83)	Dominica
2012	all	1.87(-1.09-4.83)	0.33(-0.16-0.81)	Dominica
2013	male	2.11(-1.78-6.00)	0.41(-0.42-1.24)	Dominica
2013	female	1.55(-4.84-7.95)	0.24(-0.33-0.81)	Dominica
2013	all	1.83(-1.01-4.68)	0.32(-0.16-0.80)	Dominica
2014	male	2.08(-1.74-5.89)	0.41(-0.41-1.22)	Dominica
2014	female	1.53(-4.77-7.82)	0.24(-0.32-0.80)	Dominica
2014	all	1.81(-0.98-4.60)	0.32(-0.15-0.79)	Dominica
2015	male	2.00(-1.06-5.07)	0.38(-0.37-1.13)	Dominica
2015	female	1.46(-1.77-4.69)	0.22(-0.30-0.74)	Dominica
2015	all	1.74(-0.12-3.60)	0.30(-0.14-0.73)	Dominica
2016	male	2.03(-1.62-5.69)	0.39(-0.39-1.18)	Dominica
2016	female	1.50(-4.76-7.75)	0.23(-0.32-0.78)	Dominica
2016	all	1.78(-0.94-4.49)	0.31(-0.15-0.76)	Dominica
2017	male	1.94(-0.79-4.68)	0.36(-0.34-1.05)	Dominica
2017	female	1.40(-1.03-3.84)	0.21(-0.29-0.70)	Dominica
2017	all	1.69(0.13-3.24)	0.28(-0.13-0.69)	Dominica
2018	male	2.02(-1.90-5.94)	0.39(-0.38-1.16)	Dominica
2018	female	1.48(-5.19-8.15)	0.23(-0.32-0.77)	Dominica
2018	all	1.76(-1.13-4.66)	0.30(-0.15-0.75)	Dominica
2019	male	2.02(-1.91-5.94)	0.38(-0.38-1.14)	Dominica
2019	female	1.48(-5.24-8.19)	0.22(-0.32-0.76)	Dominica
2019	all	1.76(-1.15-4.67)	0.30(-0.15-0.74)	Dominica
2020	male	2.03(-1.97-6.04)	0.38(-0.37-1.12)	Dominica
2020	female	1.48(-5.41-8.37)	0.22(-0.32-0.75)	Dominica
2020	all	1.77(-1.20-4.74)	0.29(-0.15-0.74)	Dominica
2021	male	1.79(-1.88-5.47)	0.29(-0.25-0.83)	Dominica
2021	female	1.36(-5.37-8.08)	0.18(-0.27-0.62)	Dominica
2021	all	1.59(-1.22-4.41)	0.24(-0.11-0.59)	Dominica
1990	male	3.56(3.12-4.01)	1.06(0.83-1.29)	Dominican Republic
1990	female	2.53(1.95-3.10)	0.64(0.44-0.84)	Dominican Republic
1990	all	3.07(2.71-3.43)	0.86(0.71-1.01)	Dominican Republic
1991	male	3.59(3.15-4.03)	1.05(0.82-1.28)	Dominican Republic
1991	female	2.47(1.93-3.02)	0.64(0.44-0.84)	Dominican Republic
1991	all	3.05(2.70-3.40)	0.85(0.70-1.00)	Dominican Republic
1992	male	3.61(3.18-4.04)	1.04(0.80-1.28)	Dominican Republic
1992	female	2.42(1.90-2.94)	0.64(0.44-0.84)	Dominican Republic
1992	all	3.03(2.70-3.36)	0.84(0.69-1.00)	Dominican Republic
1993	male	3.61(3.19-4.03)	1.02(0.79-1.25)	Dominican Republic
1993	female	2.36(1.87-2.85)	0.63(0.43-0.82)	Dominican Republic
1993	all	2.99(2.68-3.31)	0.83(0.68-0.98)	Dominican Republic
1994	male	3.58(3.18-3.98)	0.99(0.77-1.21)	Dominican Republic
1994	female	2.36(1.88-2.83)	0.62(0.42-0.82)	Dominican Republic
1994	all	2.99(2.68-3.29)	0.81(0.66-0.96)	Dominican Republic
1995	male	3.52(3.14-3.90)	0.96(0.76-1.16)	Dominican Republic
1995	female	2.34(1.88-2.80)	0.60(0.41-0.80)	Dominican Republic
1995	all	2.95(2.66-3.24)	0.79(0.65-0.93)	Dominican Republic
1996	male	3.40(3.05-3.75)	0.93(0.75-1.11)	Dominican Republic
1996	female	2.32(1.87-2.76)	0.59(0.39-0.78)	Dominican Republic
1996	all	2.88(2.61-3.16)	0.77(0.64-0.91)	Dominican Republic
1997	male	3.33(2.99-3.66)	0.91(0.74-1.07)	Dominican Republic
1997	female	2.30(1.87-2.73)	0.57(0.38-0.76)	Dominican Republic
1997	all	2.84(2.57-3.10)	0.76(0.64-0.89)	Dominican Republic
1998	male	3.25(2.93-3.56)	0.87(0.72-1.02)	Dominican Republic
1998	female	2.28(1.90-2.67)	0.55(0.36-0.74)	Dominican Republic
1998	all	2.79(2.55-3.04)	0.74(0.62-0.86)	Dominican Republic
1999	male	3.18(2.88-3.49)	0.85(0.70-0.99)	Dominican Republic
1999	female	2.30(1.90-2.70)	0.54(0.36-0.73)	Dominican Republic
1999	all	2.77(2.52-3.01)	0.73(0.61-0.84)	Dominican Republic
2000	male	3.19(2.89-3.49)	0.82(0.68-0.96)	Dominican Republic
2000	female	2.27(1.88-2.66)	0.54(0.37-0.71)	Dominican Republic
2000	all	2.76(2.52-3.00)	0.70(0.60-0.81)	Dominican Republic
2001	male	3.19(2.89-3.49)	0.80(0.66-0.93)	Dominican Republic
2001	female	2.25(1.87-2.63)	0.53(0.38-0.68)	Dominican Republic
2001	all	2.75(2.51-2.98)	0.68(0.58-0.78)	Dominican Republic
2002	male	3.15(2.86-3.44)	0.77(0.64-0.90)	Dominican Republic
2002	female	2.20(1.83-2.57)	0.52(0.38-0.66)	Dominican Republic
2002	all	2.71(2.48-2.94)	0.66(0.56-0.76)	Dominican Republic
2003	male	3.08(2.80-3.36)	0.75(0.63-0.88)	Dominican Republic
2003	female	2.10(1.75-2.46)	0.50(0.38-0.62)	Dominican Republic
2003	all	2.62(2.40-2.84)	0.64(0.55-0.73)	Dominican Republic
2004	male	2.98(2.72-3.24)	0.73(0.61-0.85)	Dominican Republic
2004	female	2.01(1.71-2.31)	0.48(0.37-0.59)	Dominican Republic
2004	all	2.52(2.33-2.72)	0.61(0.53-0.69)	Dominican Republic
2005	male	2.97(2.71-3.23)	0.71(0.60-0.83)	Dominican Republic
2005	female	1.99(1.67-2.32)	0.47(0.37-0.58)	Dominican Republic
2005	all	2.51(2.31-2.71)	0.60(0.52-0.68)	Dominican Republic
2006	male	2.96(2.71-3.22)	0.70(0.59-0.81)	Dominican Republic
2006	female	1.98(1.66-2.31)	0.47(0.36-0.57)	Dominican Republic
2006	all	2.50(2.30-2.70)	0.59(0.51-0.67)	Dominican Republic
2007	male	2.97(2.72-3.23)	0.68(0.57-0.79)	Dominican Republic
2007	female	2.00(1.67-2.32)	0.46(0.36-0.57)	Dominican Republic
2007	all	2.51(2.31-2.71)	0.58(0.50-0.65)	Dominican Republic
2008	male	3.00(2.74-3.27)	0.67(0.56-0.78)	Dominican Republic
2008	female	2.03(1.69-2.36)	0.45(0.35-0.56)	Dominican Republic
2008	all	2.54(2.34-2.75)	0.57(0.49-0.64)	Dominican Republic
2009	male	3.03(2.76-3.29)	0.65(0.54-0.76)	Dominican Republic
2009	female	2.05(1.71-2.40)	0.44(0.34-0.55)	Dominican Republic
2009	all	2.57(2.36-2.78)	0.55(0.48-0.63)	Dominican Republic
2010	male	3.05(2.78-3.32)	0.63(0.52-0.74)	Dominican Republic
2010	female	2.07(1.72-2.43)	0.43(0.33-0.53)	Dominican Republic
2010	all	2.59(2.38-2.80)	0.54(0.46-0.61)	Dominican Republic
2011	male	3.05(2.78-3.32)	0.62(0.51-0.73)	Dominican Republic
2011	female	2.08(1.72-2.44)	0.43(0.32-0.53)	Dominican Republic
2011	all	2.60(2.38-2.81)	0.53(0.45-0.60)	Dominican Republic
2012	male	2.96(2.70-3.22)	0.61(0.51-0.71)	Dominican Republic
2012	female	2.05(1.69-2.41)	0.42(0.32-0.52)	Dominican Republic
2012	all	2.54(2.32-2.75)	0.52(0.45-0.60)	Dominican Republic
2013	male	2.85(2.59-3.10)	0.61(0.51-0.70)	Dominican Republic
2013	female	2.02(1.66-2.38)	0.42(0.32-0.52)	Dominican Republic
2013	all	2.47(2.25-2.68)	0.52(0.45-0.59)	Dominican Republic
2014	male	2.82(2.56-3.08)	0.60(0.50-0.70)	Dominican Republic
2014	female	2.04(1.67-2.41)	0.42(0.31-0.52)	Dominican Republic
2014	all	2.46(2.24-2.68)	0.52(0.44-0.59)	Dominican Republic
2015	male	2.80(2.53-3.08)	0.59(0.49-0.69)	Dominican Republic
2015	female	2.05(1.66-2.44)	0.41(0.31-0.51)	Dominican Republic
2015	all	2.45(2.23-2.68)	0.51(0.44-0.58)	Dominican Republic
2016	male	2.81(2.53-3.08)	0.57(0.48-0.67)	Dominican Republic
2016	female	2.05(1.66-2.44)	0.40(0.30-0.50)	Dominican Republic
2016	all	2.46(2.23-2.69)	0.49(0.42-0.56)	Dominican Republic
2017	male	2.82(2.54-3.10)	0.56(0.47-0.66)	Dominican Republic
2017	female	2.05(1.66-2.44)	0.39(0.29-0.49)	Dominican Republic
2017	all	2.46(2.23-2.69)	0.48(0.41-0.55)	Dominican Republic
2018	male	2.83(2.55-3.12)	0.55(0.46-0.65)	Dominican Republic
2018	female	2.05(1.66-2.44)	0.38(0.29-0.48)	Dominican Republic
2018	all	2.47(2.23-2.70)	0.47(0.41-0.54)	Dominican Republic
2019	male	2.88(2.59-3.17)	0.54(0.45-0.64)	Dominican Republic
2019	female	2.07(1.67-2.47)	0.37(0.28-0.47)	Dominican Republic
2019	all	2.50(2.26-2.73)	0.47(0.40-0.53)	Dominican Republic
2020	male	2.72(2.46-2.97)	0.47(0.40-0.54)	Dominican Republic
2020	female	1.99(1.62-2.37)	0.34(0.26-0.42)	Dominican Republic
2020	all	2.38(2.16-2.59)	0.41(0.36-0.47)	Dominican Republic
2021	male	2.68(2.44-2.92)	0.43(0.36-0.50)	Dominican Republic
2021	female	1.94(1.53-2.34)	0.31(0.24-0.38)	Dominican Republic
2021	all	2.33(2.12-2.54)	0.38(0.33-0.43)	Dominican Republic
1990	male	3.44(-0.23-7.12)	0.85(-0.17-1.87)	Grenada
1990	female	2.04(-1.62-5.70)	0.44(-0.25-1.12)	Grenada
1990	all	2.72(0.46-4.99)	0.64(0.03-1.24)	Grenada
1991	male	3.49(-0.27-7.24)	0.87(-0.17-1.92)	Grenada
1991	female	2.04(-1.62-5.71)	0.43(-0.26-1.11)	Grenada
1991	all	2.75(0.44-5.06)	0.64(0.03-1.25)	Grenada
1992	male	3.38(-0.51-7.27)	0.94(-0.11-1.99)	Grenada
1992	female	2.03(-1.76-5.82)	0.45(-0.25-1.14)	Grenada
1992	all	2.70(0.32-5.07)	0.70(0.07-1.32)	Grenada
1993	male	3.39(-0.64-7.41)	0.98(-0.10-2.06)	Grenada
1993	female	1.99(-2.19-6.17)	0.47(-0.24-1.18)	Grenada
1993	all	2.68(0.14-5.21)	0.72(0.09-1.36)	Grenada
1994	male	3.36(-0.49-7.22)	0.91(-0.13-1.94)	Grenada
1994	female	2.00(-2.27-6.26)	0.42(-0.26-1.11)	Grenada
1994	all	2.68(0.21-5.14)	0.66(0.05-1.28)	Grenada
1995	male	3.33(-0.28-6.94)	0.82(-0.16-1.81)	Grenada
1995	female	2.01(-2.31-6.34)	0.37(-0.28-1.01)	Grenada
1995	all	2.68(0.31-5.04)	0.59(0.01-1.18)	Grenada
1996	male	3.30(-0.15-6.74)	0.81(-0.17-1.78)	Grenada
1996	female	2.04(-2.22-6.29)	0.35(-0.29-0.99)	Grenada
1996	all	2.68(0.39-4.96)	0.58(0.00-1.17)	Grenada
1997	male	3.23(-0.08-6.55)	0.79(-0.17-1.75)	Grenada
1997	female	2.04(-2.21-6.29)	0.34(-0.31-0.99)	Grenada
1997	all	2.65(0.45-4.86)	0.57(-0.01-1.16)	Grenada
1998	male	3.16(-0.08-6.40)	0.77(-0.18-1.72)	Grenada
1998	female	2.03(-2.23-6.29)	0.34(-0.32-0.99)	Grenada
1998	all	2.61(0.48-4.74)	0.57(-0.01-1.15)	Grenada
1999	male	3.08(-0.01-6.18)	0.75(-0.19-1.69)	Grenada
1999	female	2.04(-2.08-6.16)	0.34(-0.33-1.01)	Grenada
1999	all	2.58(0.50-4.66)	0.56(-0.02-1.15)	Grenada
2000	male	3.03(0.01-6.05)	0.72(-0.20-1.64)	Grenada
2000	female	2.02(-2.12-6.16)	0.33(-0.33-0.99)	Grenada
2000	all	2.54(0.48-4.60)	0.54(-0.03-1.12)	Grenada
2001	male	2.97(-0.04-5.98)	0.69(-0.22-1.60)	Grenada
2001	female	1.99(-2.17-6.14)	0.32(-0.33-0.98)	Grenada
2001	all	2.49(0.43-4.55)	0.53(-0.04-1.09)	Grenada
2002	male	2.84(-0.03-5.72)	0.63(-0.23-1.48)	Grenada
2002	female	1.94(-2.21-6.10)	0.31(-0.33-0.96)	Grenada
2002	all	2.41(0.36-4.45)	0.49(-0.05-1.03)	Grenada
2003	male	2.73(-0.20-5.67)	0.61(-0.24-1.45)	Grenada
2003	female	1.91(-2.30-6.11)	0.31(-0.33-0.96)	Grenada
2003	all	2.33(0.21-4.45)	0.48(-0.06-1.02)	Grenada
2004	male	2.64(-0.18-5.46)	0.60(-0.24-1.44)	Grenada
2004	female	1.85(-1.20-4.91)	0.31(-0.32-0.95)	Grenada
2004	all	2.24(0.42-4.06)	0.48(-0.05-1.01)	Grenada
2005	male	2.66(-0.50-5.81)	0.57(-0.27-1.41)	Grenada
2005	female	1.85(-2.40-6.10)	0.31(-0.33-0.95)	Grenada
2005	all	2.24(0.03-4.46)	0.46(-0.06-0.99)	Grenada
2006	male	2.68(-0.36-5.73)	0.55(-0.29-1.38)	Grenada
2006	female	1.84(-2.60-6.27)	0.32(-0.32-0.95)	Grenada
2006	all	2.25(0.04-4.45)	0.45(-0.07-0.97)	Grenada
2007	male	2.67(-0.36-5.70)	0.57(-0.29-1.42)	Grenada
2007	female	1.82(-2.75-6.38)	0.28(-0.32-0.88)	Grenada
2007	all	2.24(0.02-4.46)	0.44(-0.08-0.95)	Grenada
2008	male	2.60(-0.54-5.75)	0.55(-0.27-1.38)	Grenada
2008	female	1.80(-2.91-6.50)	0.26(-0.31-0.83)	Grenada
2008	all	2.20(-0.10-4.51)	0.41(-0.09-0.91)	Grenada
2009	male	2.57(-0.62-5.76)	0.51(-0.27-1.29)	Grenada
2009	female	1.78(-3.11-6.67)	0.25(-0.30-0.80)	Grenada
2009	all	2.18(-0.16-4.53)	0.39(-0.09-0.86)	Grenada
2010	male	2.56(-0.58-5.70)	0.47(-0.29-1.22)	Grenada
2010	female	1.77(-3.16-6.69)	0.26(-0.30-0.81)	Grenada
2010	all	2.18(-0.16-4.51)	0.37(-0.10-0.83)	Grenada
2011	male	2.69(-0.77-6.15)	0.45(-0.38-1.28)	Grenada
2011	female	1.75(-3.20-6.70)	0.25(-0.30-0.80)	Grenada
2011	all	2.23(-0.24-4.70)	0.34(-0.12-0.81)	Grenada
2012	male	2.74(-1.09-6.57)	0.46(-0.50-1.43)	Grenada
2012	female	1.74(-3.24-6.71)	0.25(-0.29-0.80)	Grenada
2012	all	2.24(-0.33-4.81)	0.34(-0.13-0.82)	Grenada
2013	male	2.66(-1.11-6.44)	0.48(-0.50-1.46)	Grenada
2013	female	1.73(-3.28-6.73)	0.24(-0.29-0.76)	Grenada
2013	all	2.20(-0.35-4.75)	0.34(-0.12-0.81)	Grenada
2014	male	2.59(-1.15-6.34)	0.53(-0.50-1.55)	Grenada
2014	female	1.72(-3.34-6.77)	0.25(-0.29-0.79)	Grenada
2014	all	2.17(-0.37-4.71)	0.37(-0.10-0.85)	Grenada
2015	male	2.55(-1.21-6.31)	0.49(-0.51-1.49)	Grenada
2015	female	1.72(-3.44-6.87)	0.24(-0.28-0.76)	Grenada
2015	all	2.15(-0.40-4.71)	0.35(-0.10-0.80)	Grenada
2016	male	2.52(-1.29-6.32)	0.50(-0.55-1.55)	Grenada
2016	female	1.70(-3.72-7.12)	0.24(-0.27-0.76)	Grenada
2016	all	2.13(-0.48-4.74)	0.36(-0.09-0.81)	Grenada
2017	male	2.50(-1.39-6.39)	0.45(-0.58-1.49)	Grenada
2017	female	1.71(-3.85-7.27)	0.24(-0.28-0.75)	Grenada
2017	all	2.13(-0.54-4.80)	0.34(-0.10-0.77)	Grenada
2018	male	2.49(-1.50-6.48)	0.30(-0.56-1.17)	Grenada
2018	female	1.72(-4.00-7.44)	0.16(-0.26-0.59)	Grenada
2018	all	2.13(-0.61-4.88)	0.23(-0.13-0.59)	Grenada
2019	male	2.48(-1.58-6.55)	0.29(-0.56-1.14)	Grenada
2019	female	1.71(-4.51-7.93)	0.16(-0.25-0.57)	Grenada
2019	all	2.12(-0.75-5.00)	0.22(-0.12-0.57)	Grenada
2020	male	2.53(-1.65-6.70)	0.29(-0.55-1.13)	Grenada
2020	female	1.70(-4.68-8.08)	0.16(-0.25-0.57)	Grenada
2020	all	2.14(-0.81-5.09)	0.22(-0.12-0.56)	Grenada
2021	male	2.15(-1.52-5.83)	0.20(-0.22-0.63)	Grenada
2021	female	1.51(-4.97-7.99)	0.12(-0.19-0.43)	Grenada
2021	all	1.86(-0.94-4.66)	0.16(-0.08-0.40)	Grenada
1990	male	3.94(3.13-4.75)	1.07(0.68-1.46)	Guyana
1990	female	2.73(1.81-3.65)	0.69(0.30-1.07)	Guyana
1990	all	3.38(2.78-3.98)	0.90(0.62-1.18)	Guyana
1991	male	3.99(3.14-4.85)	1.13(0.70-1.55)	Guyana
1991	female	2.76(1.75-3.76)	0.71(0.31-1.11)	Guyana
1991	all	3.42(2.78-4.05)	0.94(0.64-1.24)	Guyana
1992	male	4.01(3.14-4.89)	1.12(0.69-1.55)	Guyana
1992	female	2.79(1.72-3.85)	0.70(0.29-1.12)	Guyana
1992	all	3.44(2.79-4.10)	0.93(0.63-1.24)	Guyana
1993	male	3.90(3.06-4.74)	1.11(0.68-1.54)	Guyana
1993	female	2.67(1.61-3.74)	0.68(0.29-1.07)	Guyana
1993	all	3.33(2.69-3.96)	0.92(0.62-1.21)	Guyana
1994	male	3.87(3.01-4.73)	1.00(0.59-1.41)	Guyana
1994	female	2.65(1.55-3.76)	0.59(0.23-0.96)	Guyana
1994	all	3.30(2.64-3.96)	0.81(0.54-1.09)	Guyana
1995	male	3.71(2.89-4.53)	0.94(0.55-1.32)	Guyana
1995	female	2.58(1.48-3.67)	0.56(0.21-0.91)	Guyana
1995	all	3.18(2.54-3.83)	0.77(0.50-1.03)	Guyana
1996	male	3.63(2.84-4.42)	0.95(0.57-1.34)	Guyana
1996	female	2.51(1.48-3.53)	0.51(0.18-0.84)	Guyana
1996	all	3.11(2.50-3.71)	0.75(0.49-1.01)	Guyana
1997	male	3.59(2.81-4.38)	0.93(0.55-1.32)	Guyana
1997	female	2.50(1.50-3.50)	0.48(0.15-0.81)	Guyana
1997	all	3.09(2.49-3.69)	0.73(0.47-0.99)	Guyana
1998	male	3.56(2.78-4.35)	0.89(0.51-1.27)	Guyana
1998	female	2.47(1.49-3.46)	0.52(0.18-0.87)	Guyana
1998	all	3.06(2.46-3.66)	0.72(0.46-0.98)	Guyana
1999	male	3.60(2.81-4.39)	0.87(0.47-1.26)	Guyana
1999	female	2.54(1.57-3.50)	0.51(0.15-0.87)	Guyana
1999	all	3.11(2.51-3.70)	0.71(0.43-0.98)	Guyana
2000	male	3.54(2.75-4.32)	0.73(0.37-1.09)	Guyana
2000	female	2.44(1.51-3.36)	0.50(0.15-0.85)	Guyana
2000	all	3.02(2.44-3.60)	0.63(0.37-0.88)	Guyana
2001	male	3.44(2.68-4.20)	0.83(0.46-1.20)	Guyana
2001	female	2.38(1.44-3.32)	0.50(0.16-0.84)	Guyana
2001	all	2.95(2.37-3.52)	0.68(0.43-0.94)	Guyana
2002	male	3.35(2.60-4.10)	0.83(0.47-1.19)	Guyana
2002	female	2.31(1.36-3.25)	0.47(0.15-0.79)	Guyana
2002	all	2.86(2.29-3.43)	0.67(0.42-0.91)	Guyana
2003	male	3.30(2.55-4.06)	0.77(0.42-1.11)	Guyana
2003	female	2.26(1.32-3.20)	0.50(0.17-0.83)	Guyana
2003	all	2.82(2.24-3.39)	0.64(0.40-0.88)	Guyana
2004	male	3.26(2.50-4.02)	0.82(0.46-1.17)	Guyana
2004	female	2.24(1.30-3.17)	0.52(0.19-0.85)	Guyana
2004	all	2.78(2.20-3.36)	0.68(0.44-0.93)	Guyana
2005	male	3.25(2.51-4.00)	0.79(0.44-1.14)	Guyana
2005	female	2.24(1.38-3.10)	0.49(0.16-0.81)	Guyana
2005	all	2.78(2.23-3.33)	0.65(0.41-0.89)	Guyana
2006	male	3.28(2.55-4.01)	0.78(0.43-1.14)	Guyana
2006	female	2.28(1.40-3.16)	0.50(0.16-0.84)	Guyana
2006	all	2.81(2.26-3.36)	0.65(0.40-0.90)	Guyana
2007	male	3.30(2.56-4.04)	0.79(0.44-1.15)	Guyana
2007	female	2.27(1.43-3.12)	0.48(0.14-0.81)	Guyana
2007	all	2.82(2.27-3.37)	0.65(0.40-0.90)	Guyana
2008	male	3.33(2.58-4.07)	0.80(0.44-1.15)	Guyana
2008	female	2.27(1.46-3.08)	0.44(0.12-0.75)	Guyana
2008	all	2.83(2.29-3.37)	0.63(0.39-0.87)	Guyana
2009	male	3.40(2.65-4.16)	0.70(0.36-1.04)	Guyana
2009	female	2.30(1.46-3.15)	0.41(0.09-0.73)	Guyana
2009	all	2.89(2.34-3.44)	0.57(0.33-0.80)	Guyana
2010	male	3.36(2.64-4.08)	0.74(0.40-1.08)	Guyana
2010	female	2.27(1.43-3.12)	0.44(0.12-0.76)	Guyana
2010	all	2.85(2.32-3.39)	0.60(0.37-0.84)	Guyana
2011	male	3.33(2.63-4.03)	0.72(0.39-1.05)	Guyana
2011	female	2.26(1.36-3.16)	0.44(0.13-0.75)	Guyana
2011	all	2.83(2.30-3.36)	0.59(0.36-0.82)	Guyana
2012	male	3.28(2.60-3.96)	0.75(0.42-1.07)	Guyana
2012	female	2.24(1.28-3.20)	0.43(0.13-0.74)	Guyana
2012	all	2.80(2.27-3.33)	0.61(0.38-0.83)	Guyana
2013	male	3.28(2.57-3.99)	0.71(0.40-1.03)	Guyana
2013	female	2.23(1.22-3.25)	0.43(0.13-0.74)	Guyana
2013	all	2.80(2.23-3.36)	0.59(0.37-0.81)	Guyana
2014	male	3.24(2.52-3.96)	0.77(0.45-1.08)	Guyana
2014	female	2.20(1.18-3.23)	0.47(0.16-0.77)	Guyana
2014	all	2.76(2.19-3.33)	0.63(0.41-0.85)	Guyana
2015	male	3.25(2.53-3.96)	0.75(0.44-1.07)	Guyana
2015	female	2.19(1.19-3.19)	0.46(0.17-0.75)	Guyana
2015	all	2.75(2.19-3.31)	0.62(0.40-0.83)	Guyana
2016	male	3.24(2.51-3.96)	0.74(0.43-1.05)	Guyana
2016	female	2.18(1.16-3.20)	0.45(0.16-0.74)	Guyana
2016	all	2.74(2.17-3.31)	0.61(0.39-0.82)	Guyana
2017	male	3.21(2.46-3.95)	0.73(0.42-1.03)	Guyana
2017	female	2.16(1.14-3.19)	0.44(0.16-0.72)	Guyana
2017	all	2.71(2.13-3.30)	0.60(0.39-0.81)	Guyana
2018	male	3.18(2.44-3.92)	0.71(0.41-1.01)	Guyana
2018	female	2.14(1.14-3.13)	0.43(0.16-0.71)	Guyana
2018	all	2.69(2.11-3.26)	0.58(0.38-0.79)	Guyana
2019	male	3.20(2.45-3.96)	0.70(0.40-1.00)	Guyana
2019	female	2.15(1.12-3.18)	0.42(0.15-0.69)	Guyana
2019	all	2.70(2.11-3.30)	0.57(0.36-0.77)	Guyana
2020	male	3.03(2.31-3.76)	0.58(0.33-0.82)	Guyana
2020	female	2.06(1.02-3.11)	0.36(0.13-0.59)	Guyana
2020	all	2.58(2.00-3.16)	0.48(0.31-0.65)	Guyana
2021	male	2.68(2.01-3.35)	0.45(0.26-0.64)	Guyana
2021	female	1.88(0.84-2.91)	0.29(0.10-0.47)	Guyana
2021	all	2.31(1.75-2.86)	0.38(0.24-0.51)	Guyana
1990	male	3.90(3.64-4.17)	1.49(1.33-1.64)	Haiti
1990	female	2.74(2.46-3.01)	0.77(0.66-0.88)	Haiti
1990	all	3.31(3.12-3.50)	1.12(1.03-1.21)	Haiti
1991	male	3.84(3.58-4.09)	1.42(1.27-1.57)	Haiti
1991	female	2.71(2.44-2.98)	0.74(0.64-0.85)	Haiti
1991	all	3.26(3.08-3.45)	1.08(0.98-1.17)	Haiti
1992	male	3.81(3.55-4.06)	1.41(1.26-1.56)	Haiti
1992	female	2.70(2.42-2.97)	0.74(0.63-0.84)	Haiti
1992	all	3.24(3.06-3.42)	1.07(0.97-1.16)	Haiti
1993	male	3.65(3.41-3.88)	1.33(1.19-1.47)	Haiti
1993	female	2.65(2.39-2.91)	0.71(0.61-0.82)	Haiti
1993	all	3.14(2.97-3.31)	1.02(0.93-1.11)	Haiti
1994	male	3.69(3.44-3.93)	1.33(1.19-1.47)	Haiti
1994	female	2.61(2.37-2.86)	0.70(0.60-0.79)	Haiti
1994	all	3.13(2.96-3.30)	1.00(0.91-1.09)	Haiti
1995	male	3.67(3.42-3.91)	1.32(1.18-1.47)	Haiti
1995	female	2.63(2.37-2.90)	0.70(0.60-0.80)	Haiti
1995	all	3.13(2.96-3.31)	1.00(0.91-1.08)	Haiti
1996	male	3.65(3.41-3.90)	1.29(1.14-1.43)	Haiti
1996	female	2.64(2.37-2.90)	0.68(0.58-0.78)	Haiti
1996	all	3.13(2.95-3.30)	0.97(0.89-1.06)	Haiti
1997	male	3.62(3.38-3.86)	1.27(1.13-1.41)	Haiti
1997	female	2.64(2.38-2.90)	0.68(0.58-0.78)	Haiti
1997	all	3.11(2.94-3.29)	0.96(0.88-1.05)	Haiti
1998	male	3.62(3.37-3.86)	1.23(1.09-1.37)	Haiti
1998	female	2.64(2.38-2.90)	0.67(0.57-0.76)	Haiti
1998	all	3.10(2.93-3.28)	0.94(0.85-1.02)	Haiti
1999	male	3.59(3.35-3.84)	1.24(1.10-1.38)	Haiti
1999	female	2.63(2.37-2.88)	0.67(0.57-0.77)	Haiti
1999	all	3.08(2.91-3.25)	0.94(0.86-1.02)	Haiti
2000	male	3.58(3.34-3.82)	1.23(1.09-1.37)	Haiti
2000	female	2.62(2.37-2.88)	0.67(0.57-0.76)	Haiti
2000	all	3.07(2.90-3.24)	0.93(0.85-1.01)	Haiti
2001	male	3.56(3.32-3.80)	1.22(1.08-1.36)	Haiti
2001	female	2.61(2.35-2.86)	0.67(0.57-0.76)	Haiti
2001	all	3.05(2.88-3.22)	0.93(0.85-1.01)	Haiti
2002	male	3.55(3.31-3.79)	1.21(1.07-1.35)	Haiti
2002	female	2.60(2.35-2.85)	0.66(0.57-0.76)	Haiti
2002	all	3.04(2.87-3.21)	0.92(0.84-1.00)	Haiti
2003	male	3.52(3.29-3.76)	1.20(1.07-1.34)	Haiti
2003	female	2.57(2.32-2.82)	0.66(0.57-0.75)	Haiti
2003	all	3.01(2.85-3.18)	0.91(0.83-0.99)	Haiti
2004	male	3.40(3.19-3.62)	1.15(1.02-1.28)	Haiti
2004	female	2.46(2.27-2.65)	0.62(0.54-0.71)	Haiti
2004	all	2.89(2.75-3.03)	0.87(0.79-0.94)	Haiti
2005	male	3.49(3.25-3.72)	1.20(1.06-1.33)	Haiti
2005	female	2.53(2.29-2.78)	0.66(0.57-0.75)	Haiti
2005	all	2.97(2.81-3.14)	0.91(0.83-0.99)	Haiti
2006	male	3.49(3.26-3.73)	1.20(1.06-1.33)	Haiti
2006	female	2.56(2.31-2.80)	0.66(0.57-0.75)	Haiti
2006	all	2.99(2.83-3.15)	0.91(0.83-0.99)	Haiti
2007	male	3.50(3.27-3.74)	1.20(1.06-1.33)	Haiti
2007	female	2.58(2.33-2.83)	0.67(0.57-0.76)	Haiti
2007	all	3.01(2.85-3.18)	0.92(0.84-1.00)	Haiti
2008	male	3.49(3.26-3.72)	1.18(1.05-1.31)	Haiti
2008	female	2.58(2.34-2.83)	0.66(0.57-0.76)	Haiti
2008	all	3.01(2.84-3.17)	0.91(0.83-0.99)	Haiti
2009	male	3.49(3.26-3.72)	1.18(1.05-1.31)	Haiti
2009	female	2.60(2.35-2.85)	0.67(0.57-0.76)	Haiti
2009	all	3.02(2.85-3.19)	0.91(0.83-0.99)	Haiti
2010	male	1.41(1.34-1.48)	0.33(0.30-0.37)	Haiti
2010	female	0.83(0.79-0.88)	0.11(0.10-0.13)	Haiti
2010	all	1.05(1.02-1.09)	0.20(0.18-0.22)	Haiti
2011	male	3.34(3.12-3.56)	1.13(1.00-1.25)	Haiti
2011	female	2.53(2.28-2.77)	0.63(0.54-0.73)	Haiti
2011	all	2.91(2.75-3.07)	0.87(0.79-0.95)	Haiti
2012	male	3.40(3.17-3.63)	1.15(1.02-1.27)	Haiti
2012	female	2.59(2.32-2.85)	0.65(0.55-0.74)	Haiti
2012	all	2.97(2.80-3.14)	0.89(0.81-0.96)	Haiti
2013	male	3.36(3.14-3.59)	1.13(1.01-1.26)	Haiti
2013	female	2.60(2.34-2.87)	0.64(0.55-0.74)	Haiti
2013	all	2.96(2.79-3.14)	0.88(0.80-0.96)	Haiti
2014	male	3.34(3.12-3.57)	1.13(1.00-1.25)	Haiti
2014	female	2.62(2.35-2.89)	0.64(0.55-0.73)	Haiti
2014	all	2.97(2.79-3.14)	0.88(0.80-0.95)	Haiti
2015	male	3.33(3.10-3.55)	1.11(0.99-1.23)	Haiti
2015	female	2.62(2.35-2.90)	0.64(0.54-0.73)	Haiti
2015	all	2.96(2.79-3.13)	0.87(0.79-0.94)	Haiti
2016	male	3.32(3.09-3.54)	1.10(0.98-1.22)	Haiti
2016	female	2.63(2.36-2.90)	0.63(0.54-0.72)	Haiti
2016	all	2.96(2.79-3.13)	0.86(0.79-0.93)	Haiti
2017	male	3.34(3.12-3.57)	1.10(0.98-1.22)	Haiti
2017	female	2.68(2.39-2.96)	0.64(0.54-0.73)	Haiti
2017	all	2.99(2.82-3.17)	0.86(0.79-0.94)	Haiti
2018	male	3.34(3.11-3.56)	1.09(0.98-1.21)	Haiti
2018	female	2.69(2.40-2.98)	0.63(0.54-0.72)	Haiti
2018	all	3.00(2.82-3.18)	0.86(0.78-0.93)	Haiti
2019	male	3.34(3.11-3.56)	1.08(0.97-1.19)	Haiti
2019	female	2.69(2.40-2.99)	0.62(0.53-0.71)	Haiti
2019	all	3.00(2.82-3.18)	0.84(0.77-0.92)	Haiti
2020	male	2.97(2.77-3.16)	0.84(0.76-0.93)	Haiti
2020	female	2.55(2.26-2.84)	0.53(0.46-0.61)	Haiti
2020	all	2.76(2.59-2.93)	0.69(0.63-0.75)	Haiti
2021	male	2.69(2.51-2.86)	0.71(0.64-0.78)	Haiti
2021	female	2.42(2.18-2.65)	0.47(0.41-0.54)	Haiti
2021	all	2.55(2.41-2.70)	0.59(0.55-0.64)	Haiti
1990	male	4.75(3.69-5.81)	0.98(0.71-1.24)	Jamaica
1990	female	2.69(1.91-3.46)	0.51(0.32-0.70)	Jamaica
1990	all	3.70(3.07-4.33)	0.73(0.57-0.89)	Jamaica
1991	male	4.85(3.79-5.91)	0.93(0.65-1.20)	Jamaica
1991	female	2.70(1.91-3.50)	0.52(0.32-0.71)	Jamaica
1991	all	3.74(3.10-4.37)	0.70(0.54-0.87)	Jamaica
1992	male	4.55(3.63-5.46)	0.93(0.67-1.19)	Jamaica
1992	female	2.64(1.84-3.43)	0.51(0.32-0.70)	Jamaica
1992	all	3.57(2.99-4.15)	0.71(0.55-0.87)	Jamaica
1993	male	4.30(3.44-5.17)	0.93(0.68-1.17)	Jamaica
1993	female	2.56(1.79-3.33)	0.50(0.32-0.68)	Jamaica
1993	all	3.42(2.86-3.98)	0.71(0.56-0.86)	Jamaica
1994	male	4.14(3.34-4.94)	0.92(0.69-1.16)	Jamaica
1994	female	2.52(1.76-3.28)	0.50(0.32-0.68)	Jamaica
1994	all	3.33(2.79-3.87)	0.71(0.56-0.86)	Jamaica
1995	male	4.02(3.27-4.77)	0.96(0.72-1.19)	Jamaica
1995	female	2.53(1.75-3.30)	0.52(0.34-0.70)	Jamaica
1995	all	3.28(2.76-3.80)	0.74(0.59-0.89)	Jamaica
1996	male	3.95(3.24-4.66)	1.05(0.80-1.29)	Jamaica
1996	female	2.52(1.74-3.31)	0.59(0.39-0.78)	Jamaica
1996	all	3.24(2.73-3.75)	0.82(0.66-0.97)	Jamaica
1997	male	3.84(3.17-4.51)	1.06(0.82-1.30)	Jamaica
1997	female	2.50(1.72-3.29)	0.60(0.41-0.79)	Jamaica
1997	all	3.17(2.68-3.67)	0.83(0.68-0.99)	Jamaica
1998	male	3.72(3.07-4.36)	1.04(0.81-1.28)	Jamaica
1998	female	2.51(1.70-3.32)	0.58(0.39-0.77)	Jamaica
1998	all	3.12(2.63-3.61)	0.82(0.67-0.97)	Jamaica
1999	male	3.55(2.96-4.15)	1.04(0.81-1.26)	Jamaica
1999	female	2.46(1.66-3.26)	0.57(0.39-0.75)	Jamaica
1999	all	3.02(2.55-3.49)	0.81(0.67-0.96)	Jamaica
2000	male	3.60(2.98-4.21)	0.99(0.77-1.22)	Jamaica
2000	female	2.39(1.60-3.19)	0.56(0.39-0.73)	Jamaica
2000	all	3.00(2.52-3.48)	0.78(0.63-0.92)	Jamaica
2001	male	3.53(2.91-4.15)	0.89(0.68-1.10)	Jamaica
2001	female	2.36(1.59-3.13)	0.50(0.34-0.66)	Jamaica
2001	all	2.95(2.47-3.43)	0.69(0.56-0.83)	Jamaica
2002	male	3.62(2.93-4.30)	0.73(0.54-0.93)	Jamaica
2002	female	2.37(1.60-3.15)	0.44(0.29-0.60)	Jamaica
2002	all	3.00(2.49-3.50)	0.59(0.46-0.71)	Jamaica
2003	male	3.65(2.90-4.40)	0.70(0.50-0.89)	Jamaica
2003	female	2.39(1.59-3.19)	0.43(0.27-0.58)	Jamaica
2003	all	3.02(2.49-3.55)	0.56(0.44-0.68)	Jamaica
2004	male	3.68(2.88-4.49)	0.70(0.50-0.90)	Jamaica
2004	female	2.38(1.59-3.16)	0.43(0.27-0.58)	Jamaica
2004	all	3.03(2.48-3.58)	0.56(0.44-0.68)	Jamaica
2005	male	3.64(2.84-4.45)	0.66(0.47-0.84)	Jamaica
2005	female	2.39(1.53-3.25)	0.42(0.27-0.58)	Jamaica
2005	all	3.02(2.45-3.59)	0.54(0.42-0.66)	Jamaica
2006	male	3.62(2.85-4.40)	0.74(0.54-0.95)	Jamaica
2006	female	2.39(1.47-3.32)	0.46(0.30-0.62)	Jamaica
2006	all	3.01(2.43-3.59)	0.60(0.47-0.73)	Jamaica
2007	male	3.47(2.73-4.20)	0.70(0.51-0.90)	Jamaica
2007	female	2.31(1.43-3.19)	0.42(0.27-0.58)	Jamaica
2007	all	2.90(2.34-3.45)	0.57(0.44-0.69)	Jamaica
2008	male	3.55(2.76-4.35)	0.57(0.39-0.76)	Jamaica
2008	female	2.24(1.38-3.09)	0.34(0.20-0.47)	Jamaica
2008	all	2.89(2.33-3.46)	0.45(0.34-0.56)	Jamaica
2009	male	2.80(2.26-3.34)	0.61(0.47-0.76)	Jamaica
2009	female	2.14(1.34-2.94)	0.31(0.18-0.44)	Jamaica
2009	all	2.48(2.03-2.93)	0.49(0.39-0.59)	Jamaica
2010	male	3.14(2.46-3.83)	0.62(0.45-0.78)	Jamaica
2010	female	2.11(1.31-2.92)	0.33(0.20-0.46)	Jamaica
2010	all	2.64(2.12-3.15)	0.48(0.37-0.59)	Jamaica
2011	male	2.87(2.26-3.48)	0.63(0.48-0.78)	Jamaica
2011	female	2.09(1.29-2.89)	0.33(0.20-0.45)	Jamaica
2011	all	2.49(2.01-2.98)	0.50(0.39-0.60)	Jamaica
2012	male	3.19(2.45-3.94)	0.56(0.40-0.72)	Jamaica
2012	female	2.07(1.19-2.94)	0.35(0.22-0.48)	Jamaica
2012	all	2.64(2.08-3.20)	0.46(0.35-0.56)	Jamaica
2013	male	3.18(2.41-3.96)	0.62(0.46-0.79)	Jamaica
2013	female	2.04(1.09-2.99)	0.34(0.21-0.47)	Jamaica
2013	all	2.62(2.03-3.21)	0.49(0.38-0.59)	Jamaica
2014	male	3.08(2.35-3.82)	0.65(0.48-0.81)	Jamaica
2014	female	1.94(0.98-2.89)	0.34(0.22-0.47)	Jamaica
2014	all	2.52(1.95-3.09)	0.50(0.40-0.60)	Jamaica
2015	male	3.08(2.34-3.83)	0.64(0.48-0.80)	Jamaica
2015	female	1.92(0.95-2.90)	0.34(0.22-0.46)	Jamaica
2015	all	2.51(1.93-3.09)	0.49(0.39-0.60)	Jamaica
2016	male	3.08(2.34-3.82)	0.63(0.47-0.79)	Jamaica
2016	female	1.94(0.98-2.89)	0.34(0.22-0.46)	Jamaica
2016	all	2.52(1.94-3.09)	0.49(0.39-0.59)	Jamaica
2017	male	3.06(2.32-3.81)	0.62(0.46-0.78)	Jamaica
2017	female	1.95(0.96-2.93)	0.33(0.21-0.45)	Jamaica
2017	all	2.51(1.93-3.10)	0.48(0.38-0.58)	Jamaica
2018	male	3.04(2.34-3.73)	0.61(0.45-0.77)	Jamaica
2018	female	1.95(0.99-2.91)	0.33(0.21-0.45)	Jamaica
2018	all	2.50(1.94-3.06)	0.47(0.37-0.57)	Jamaica
2019	male	3.03(2.37-3.69)	0.60(0.44-0.75)	Jamaica
2019	female	1.92(1.03-2.81)	0.33(0.21-0.44)	Jamaica
2019	all	2.48(1.96-3.00)	0.46(0.36-0.56)	Jamaica
2020	male	3.05(2.37-3.72)	0.57(0.42-0.72)	Jamaica
2020	female	1.91(1.00-2.82)	0.32(0.20-0.43)	Jamaica
2020	all	2.49(1.95-3.02)	0.44(0.35-0.54)	Jamaica
2021	male	2.72(2.09-3.36)	0.46(0.34-0.58)	Jamaica
2021	female	1.76(0.83-2.68)	0.26(0.17-0.36)	Jamaica
2021	all	2.26(1.73-2.79)	0.37(0.29-0.44)	Jamaica
1990	male	2.91(0.53-5.30)	0.80(-0.09-1.68)	Saint Lucia
1990	female	1.74(-1.78-5.27)	0.39(-0.24-1.02)	Saint Lucia
1990	all	2.32(0.55-4.10)	0.59(0.05-1.13)	Saint Lucia
1991	male	2.91(0.55-5.27)	0.82(-0.08-1.71)	Saint Lucia
1991	female	1.73(-1.72-5.17)	0.41(-0.23-1.05)	Saint Lucia
1991	all	2.31(0.56-4.06)	0.61(0.07-1.15)	Saint Lucia
1992	male	2.90(0.62-5.17)	0.84(-0.06-1.74)	Saint Lucia
1992	female	1.71(-1.79-5.20)	0.44(-0.22-1.10)	Saint Lucia
1992	all	2.29(0.58-4.01)	0.64(0.09-1.19)	Saint Lucia
1993	male	2.88(0.67-5.09)	0.87(-0.04-1.77)	Saint Lucia
1993	female	1.71(-1.82-5.23)	0.44(-0.22-1.09)	Saint Lucia
1993	all	2.29(0.60-3.97)	0.65(0.09-1.21)	Saint Lucia
1994	male	2.87(0.72-5.02)	0.79(-0.07-1.65)	Saint Lucia
1994	female	1.72(-1.38-4.82)	0.39(-0.25-1.02)	Saint Lucia
1994	all	2.29(0.71-3.88)	0.59(0.05-1.12)	Saint Lucia
1995	male	2.87(0.69-5.04)	0.71(-0.11-1.54)	Saint Lucia
1995	female	1.73(-1.54-4.99)	0.35(-0.26-0.96)	Saint Lucia
1995	all	2.30(0.67-3.92)	0.53(0.02-1.04)	Saint Lucia
1996	male	2.86(0.66-5.07)	0.69(-0.13-1.52)	Saint Lucia
1996	female	1.75(-1.40-4.91)	0.33(-0.29-0.95)	Saint Lucia
1996	all	2.31(0.69-3.93)	0.51(0.00-1.02)	Saint Lucia
1997	male	2.85(0.70-5.00)	0.66(-0.15-1.47)	Saint Lucia
1997	female	1.78(-1.34-4.90)	0.31(-0.31-0.94)	Saint Lucia
1997	all	2.32(0.72-3.92)	0.49(-0.02-1.00)	Saint Lucia
1998	male	2.85(0.74-4.96)	0.64(-0.19-1.46)	Saint Lucia
1998	female	1.78(-1.44-5.00)	0.32(-0.32-0.95)	Saint Lucia
1998	all	2.32(0.74-3.90)	0.48(-0.04-0.99)	Saint Lucia
1999	male	2.83(0.59-5.06)	0.61(-0.22-1.45)	Saint Lucia
1999	female	1.78(-1.54-5.10)	0.30(-0.32-0.92)	Saint Lucia
1999	all	2.31(0.63-3.98)	0.46(-0.05-0.96)	Saint Lucia
2000	male	2.78(0.50-5.06)	0.63(-0.21-1.46)	Saint Lucia
2000	female	1.78(-1.57-5.12)	0.32(-0.32-0.95)	Saint Lucia
2000	all	2.28(0.58-3.99)	0.47(-0.04-0.98)	Saint Lucia
2001	male	2.70(0.55-4.85)	0.57(-0.18-1.33)	Saint Lucia
2001	female	1.75(-1.67-5.16)	0.31(-0.31-0.93)	Saint Lucia
2001	all	2.23(0.58-3.89)	0.45(-0.03-0.93)	Saint Lucia
2002	male	2.63(0.52-4.74)	0.51(-0.18-1.20)	Saint Lucia
2002	female	1.71(-1.74-5.17)	0.29(-0.30-0.89)	Saint Lucia
2002	all	2.18(0.54-3.82)	0.41(-0.04-0.86)	Saint Lucia
2003	male	2.56(0.50-4.63)	0.49(-0.18-1.16)	Saint Lucia
2003	female	1.68(-1.79-5.15)	0.31(-0.29-0.91)	Saint Lucia
2003	all	2.13(0.51-3.76)	0.40(-0.04-0.85)	Saint Lucia
2004	male	2.51(0.51-4.51)	0.49(-0.18-1.15)	Saint Lucia
2004	female	1.65(-1.84-5.14)	0.30(-0.29-0.89)	Saint Lucia
2004	all	2.09(0.49-3.69)	0.40(-0.04-0.84)	Saint Lucia
2005	male	2.49(0.48-4.49)	0.46(-0.20-1.12)	Saint Lucia
2005	female	1.63(-1.88-5.13)	0.29(-0.28-0.87)	Saint Lucia
2005	all	2.07(0.47-3.66)	0.38(-0.05-0.81)	Saint Lucia
2006	male	2.47(0.33-4.61)	0.45(-0.21-1.12)	Saint Lucia
2006	female	1.62(-1.93-5.18)	0.30(-0.28-0.88)	Saint Lucia
2006	all	2.06(0.41-3.70)	0.38(-0.05-0.81)	Saint Lucia
2007	male	2.43(0.26-4.59)	0.45(-0.19-1.09)	Saint Lucia
2007	female	1.68(-1.72-5.07)	0.29(-0.33-0.92)	Saint Lucia
2007	all	2.06(0.44-3.69)	0.37(-0.07-0.82)	Saint Lucia
2008	male	2.39(0.11-4.68)	0.44(-0.19-1.07)	Saint Lucia
2008	female	1.68(-1.83-5.20)	0.28(-0.34-0.90)	Saint Lucia
2008	all	2.05(0.38-3.72)	0.36(-0.07-0.80)	Saint Lucia
2009	male	2.37(0.03-4.70)	0.41(-0.20-1.01)	Saint Lucia
2009	female	1.69(-1.84-5.22)	0.26(-0.33-0.84)	Saint Lucia
2009	all	2.04(0.31-3.77)	0.34(-0.08-0.76)	Saint Lucia
2010	male	2.36(0.03-4.69)	0.40(-0.20-1.00)	Saint Lucia
2010	female	1.69(-1.28-4.66)	0.26(-0.33-0.86)	Saint Lucia
2010	all	2.04(0.40-3.67)	0.33(-0.09-0.76)	Saint Lucia
2011	male	2.38(-0.42-5.18)	0.42(-0.22-1.05)	Saint Lucia
2011	female	1.68(-1.91-5.28)	0.28(-0.33-0.89)	Saint Lucia
2011	all	2.04(0.10-3.98)	0.35(-0.09-0.78)	Saint Lucia
2012	male	2.36(-0.56-5.28)	0.44(-0.22-1.10)	Saint Lucia
2012	female	1.66(-2.02-5.33)	0.26(-0.29-0.81)	Saint Lucia
2012	all	2.02(0.03-4.01)	0.35(-0.07-0.77)	Saint Lucia
2013	male	2.29(-0.32-4.91)	0.45(-0.15-1.05)	Saint Lucia
2013	female	1.62(-2.31-5.54)	0.24(-0.27-0.75)	Saint Lucia
2013	all	1.97(0.02-3.91)	0.35(-0.04-0.75)	Saint Lucia
2014	male	2.26(-0.46-4.99)	0.44(-0.12-1.00)	Saint Lucia
2014	female	1.61(-3.54-6.75)	0.27(-0.26-0.80)	Saint Lucia
2014	all	1.95(-0.29-4.19)	0.36(-0.03-0.75)	Saint Lucia
2015	male	2.25(-0.49-4.99)	0.40(-0.12-0.93)	Saint Lucia
2015	female	1.60(-3.68-6.88)	0.25(-0.26-0.76)	Saint Lucia
2015	all	1.94(-0.33-4.21)	0.33(-0.04-0.70)	Saint Lucia
2016	male	2.20(-0.43-4.83)	0.40(-0.08-0.89)	Saint Lucia
2016	female	1.60(-3.85-7.05)	0.25(-0.24-0.75)	Saint Lucia
2016	all	1.91(-0.33-4.15)	0.33(-0.01-0.68)	Saint Lucia
2017	male	2.19(-0.48-4.86)	0.40(-0.07-0.87)	Saint Lucia
2017	female	1.59(-3.81-6.98)	0.25(-0.23-0.73)	Saint Lucia
2017	all	1.90(-0.35-4.15)	0.33(0.00-0.67)	Saint Lucia
2018	male	2.18(-0.54-4.90)	0.39(-0.07-0.85)	Saint Lucia
2018	female	1.58(-3.86-7.02)	0.25(-0.21-0.71)	Saint Lucia
2018	all	1.90(-0.39-4.18)	0.33(0.00-0.66)	Saint Lucia
2019	male	2.18(-0.57-4.94)	0.39(-0.06-0.84)	Saint Lucia
2019	female	1.58(-3.94-7.10)	0.25(-0.21-0.70)	Saint Lucia
2019	all	1.89(-0.42-4.21)	0.33(0.01-0.65)	Saint Lucia
2020	male	2.16(-0.64-4.95)	0.37(-0.05-0.80)	Saint Lucia
2020	female	1.53(-3.71-6.77)	0.24(-0.17-0.65)	Saint Lucia
2020	all	1.86(-0.42-4.14)	0.31(0.01-0.61)	Saint Lucia
2021	male	1.92(-0.74-4.59)	0.29(-0.04-0.61)	Saint Lucia
2021	female	1.36(-3.19-5.91)	0.19(-0.12-0.50)	Saint Lucia
2021	all	1.66(-0.43-3.75)	0.24(0.02-0.47)	Saint Lucia
1990	male	4.35(0.82-7.88)	1.38(-0.26-3.01)	Saint Vincent and the Grenadines
1990	female	1.96(-0.92-4.83)	0.42(-0.29-1.14)	Saint Vincent and the Grenadines
1990	all	3.11(1.12-5.11)	0.86(0.13-1.59)	Saint Vincent and the Grenadines
1991	male	4.35(0.72-7.98)	1.36(-0.16-2.88)	Saint Vincent and the Grenadines
1991	female	1.95(-0.94-4.83)	0.42(-0.29-1.12)	Saint Vincent and the Grenadines
1991	all	3.12(1.08-5.16)	0.85(0.13-1.58)	Saint Vincent and the Grenadines
1992	male	4.32(0.61-8.02)	1.31(-0.06-2.68)	Saint Vincent and the Grenadines
1992	female	1.92(-0.85-4.69)	0.40(-0.28-1.08)	Saint Vincent and the Grenadines
1992	all	3.10(1.06-5.14)	0.83(0.12-1.53)	Saint Vincent and the Grenadines
1993	male	4.29(0.59-7.98)	1.23(-0.04-2.51)	Saint Vincent and the Grenadines
1993	female	1.91(-0.98-4.79)	0.37(-0.28-1.03)	Saint Vincent and the Grenadines
1993	all	3.08(1.02-5.14)	0.78(0.10-1.46)	Saint Vincent and the Grenadines
1994	male	4.28(0.59-7.96)	1.19(-0.05-2.43)	Saint Vincent and the Grenadines
1994	female	1.89(-1.01-4.78)	0.36(-0.28-1.01)	Saint Vincent and the Grenadines
1994	all	3.06(1.01-5.12)	0.75(0.09-1.42)	Saint Vincent and the Grenadines
1995	male	4.20(0.66-7.74)	1.15(-0.03-2.34)	Saint Vincent and the Grenadines
1995	female	1.93(-0.89-4.74)	0.35(-0.31-1.01)	Saint Vincent and the Grenadines
1995	all	3.07(1.07-5.07)	0.75(0.08-1.41)	Saint Vincent and the Grenadines
1996	male	4.13(0.83-7.44)	1.15(-0.02-2.32)	Saint Vincent and the Grenadines
1996	female	1.92(-0.93-4.78)	0.33(-0.32-0.99)	Saint Vincent and the Grenadines
1996	all	3.05(1.08-5.01)	0.74(0.08-1.41)	Saint Vincent and the Grenadines
1997	male	4.09(0.99-7.19)	1.10(-0.04-2.25)	Saint Vincent and the Grenadines
1997	female	1.92(-1.04-4.88)	0.31(-0.33-0.95)	Saint Vincent and the Grenadines
1997	all	3.03(1.10-4.96)	0.71(0.06-1.37)	Saint Vincent and the Grenadines
1998	male	4.01(1.03-6.98)	1.09(-0.04-2.22)	Saint Vincent and the Grenadines
1998	female	1.89(-1.11-4.90)	0.32(-0.32-0.96)	Saint Vincent and the Grenadines
1998	all	2.97(1.08-4.86)	0.71(0.06-1.36)	Saint Vincent and the Grenadines
1999	male	3.90(1.09-6.72)	1.08(-0.04-2.19)	Saint Vincent and the Grenadines
1999	female	1.86(-1.15-4.88)	0.32(-0.32-0.95)	Saint Vincent and the Grenadines
1999	all	2.91(1.08-4.73)	0.70(0.06-1.34)	Saint Vincent and the Grenadines
2000	male	3.80(1.07-6.54)	1.07(-0.02-2.17)	Saint Vincent and the Grenadines
2000	female	1.85(-1.27-4.97)	0.32(-0.32-0.97)	Saint Vincent and the Grenadines
2000	all	2.86(1.04-4.67)	0.71(0.07-1.34)	Saint Vincent and the Grenadines
2001	male	3.81(1.03-6.58)	0.96(-0.10-2.03)	Saint Vincent and the Grenadines
2001	female	1.85(-1.43-5.12)	0.32(-0.32-0.95)	Saint Vincent and the Grenadines
2001	all	2.85(0.99-4.71)	0.64(0.03-1.26)	Saint Vincent and the Grenadines
2002	male	3.72(1.01-6.43)	0.89(-0.12-1.89)	Saint Vincent and the Grenadines
2002	female	1.83(-1.16-4.81)	0.29(-0.31-0.89)	Saint Vincent and the Grenadines
2002	all	2.80(1.02-4.59)	0.59(0.01-1.18)	Saint Vincent and the Grenadines
2003	male	3.67(0.81-6.53)	0.86(-0.13-1.84)	Saint Vincent and the Grenadines
2003	female	1.83(-1.49-5.15)	0.29(-0.31-0.89)	Saint Vincent and the Grenadines
2003	all	2.78(0.86-4.70)	0.58(0.00-1.15)	Saint Vincent and the Grenadines
2004	male	3.61(0.69-6.52)	0.86(-0.12-1.84)	Saint Vincent and the Grenadines
2004	female	1.83(-1.55-5.21)	0.29(-0.31-0.90)	Saint Vincent and the Grenadines
2004	all	2.75(0.81-4.70)	0.58(0.00-1.16)	Saint Vincent and the Grenadines
2005	male	3.57(0.54-6.61)	0.79(-0.15-1.73)	Saint Vincent and the Grenadines
2005	female	1.82(-1.60-5.23)	0.28(-0.31-0.87)	Saint Vincent and the Grenadines
2005	all	2.73(0.78-4.68)	0.54(-0.02-1.10)	Saint Vincent and the Grenadines
2006	male	3.53(0.43-6.63)	0.77(-0.15-1.69)	Saint Vincent and the Grenadines
2006	female	1.83(-1.89-5.54)	0.28(-0.31-0.87)	Saint Vincent and the Grenadines
2006	all	2.72(0.72-4.72)	0.53(-0.02-1.08)	Saint Vincent and the Grenadines
2007	male	3.50(0.39-6.61)	0.74(-0.16-1.65)	Saint Vincent and the Grenadines
2007	female	1.81(-1.97-5.58)	0.24(-0.30-0.79)	Saint Vincent and the Grenadines
2007	all	2.70(0.69-4.71)	0.50(-0.03-1.03)	Saint Vincent and the Grenadines
2008	male	3.46(0.60-6.33)	0.71(-0.16-1.59)	Saint Vincent and the Grenadines
2008	female	1.76(-2.13-5.65)	0.23(-0.28-0.75)	Saint Vincent and the Grenadines
2008	all	2.65(0.69-4.62)	0.48(-0.03-0.98)	Saint Vincent and the Grenadines
2009	male	3.42(0.54-6.30)	0.67(-0.17-1.50)	Saint Vincent and the Grenadines
2009	female	1.72(-2.28-5.72)	0.22(-0.27-0.71)	Saint Vincent and the Grenadines
2009	all	2.61(0.61-4.61)	0.45(-0.03-0.92)	Saint Vincent and the Grenadines
2010	male	3.38(0.22-6.54)	0.67(-0.15-1.49)	Saint Vincent and the Grenadines
2010	female	1.69(-2.58-5.96)	0.23(-0.26-0.72)	Saint Vincent and the Grenadines
2010	all	2.58(0.37-4.79)	0.45(-0.02-0.93)	Saint Vincent and the Grenadines
2011	male	3.34(-0.37-7.04)	0.67(-0.14-1.48)	Saint Vincent and the Grenadines
2011	female	1.66(-3.03-6.34)	0.23(-0.25-0.71)	Saint Vincent and the Grenadines
2011	all	2.54(0.03-5.05)	0.45(-0.02-0.91)	Saint Vincent and the Grenadines
2012	male	3.25(-0.47-6.97)	0.68(-0.11-1.47)	Saint Vincent and the Grenadines
2012	female	1.63(-3.09-6.34)	0.23(-0.25-0.71)	Saint Vincent and the Grenadines
2012	all	2.49(-0.02-5.00)	0.46(0.00-0.92)	Saint Vincent and the Grenadines
2013	male	3.15(0.12-6.17)	0.71(-0.06-1.49)	Saint Vincent and the Grenadines
2013	female	1.62(-1.59-4.84)	0.22(-0.25-0.69)	Saint Vincent and the Grenadines
2013	all	2.44(0.54-4.34)	0.48(0.02-0.95)	Saint Vincent and the Grenadines
2014	male	3.10(-0.49-6.69)	0.75(-0.03-1.53)	Saint Vincent and the Grenadines
2014	female	1.65(-2.00-5.30)	0.22(-0.27-0.72)	Saint Vincent and the Grenadines
2014	all	2.44(0.34-4.54)	0.51(0.03-0.99)	Saint Vincent and the Grenadines
2015	male	3.07(-0.56-6.70)	0.69(-0.05-1.44)	Saint Vincent and the Grenadines
2015	female	1.67(-1.76-5.11)	0.21(-0.28-0.70)	Saint Vincent and the Grenadines
2015	all	2.44(0.43-4.45)	0.48(0.01-0.95)	Saint Vincent and the Grenadines
2016	male	3.03(-0.34-6.40)	0.75(0.00-1.50)	Saint Vincent and the Grenadines
2016	female	1.71(-1.69-5.11)	0.22(-0.31-0.74)	Saint Vincent and the Grenadines
2016	all	2.44(0.52-4.36)	0.52(0.03-1.01)	Saint Vincent and the Grenadines
2017	male	3.03(-0.48-6.54)	0.76(0.01-1.51)	Saint Vincent and the Grenadines
2017	female	1.71(-1.82-5.24)	0.23(-0.30-0.75)	Saint Vincent and the Grenadines
2017	all	2.44(0.46-4.42)	0.53(0.04-1.02)	Saint Vincent and the Grenadines
2018	male	3.03(-0.54-6.61)	0.74(0.01-1.48)	Saint Vincent and the Grenadines
2018	female	1.67(-1.63-4.97)	0.23(-0.27-0.73)	Saint Vincent and the Grenadines
2018	all	2.42(0.44-4.40)	0.52(0.05-0.99)	Saint Vincent and the Grenadines
2019	male	3.04(-0.62-6.70)	0.73(0.01-1.45)	Saint Vincent and the Grenadines
2019	female	1.63(-1.63-4.90)	0.23(-0.24-0.71)	Saint Vincent and the Grenadines
2019	all	2.41(0.41-4.40)	0.51(0.06-0.96)	Saint Vincent and the Grenadines
2020	male	3.09(-0.66-6.83)	0.71(0.01-1.41)	Saint Vincent and the Grenadines
2020	female	1.62(-1.71-4.96)	0.23(-0.24-0.70)	Saint Vincent and the Grenadines
2020	all	2.43(0.38-4.47)	0.49(0.05-0.94)	Saint Vincent and the Grenadines
2021	male	2.87(-0.84-6.58)	0.63(0.02-1.23)	Saint Vincent and the Grenadines
2021	female	1.57(-1.78-4.93)	0.20(-0.22-0.63)	Saint Vincent and the Grenadines
2021	all	2.29(0.26-4.33)	0.45(0.05-0.84)	Saint Vincent and the Grenadines
1990	male	3.94(2.55-5.33)	1.15(0.47-1.82)	Suriname
1990	female	2.67(1.34-4.00)	0.75(0.17-1.33)	Suriname
1990	all	3.32(2.39-4.26)	0.96(0.51-1.40)	Suriname
1991	male	3.89(2.54-5.23)	1.15(0.49-1.80)	Suriname
1991	female	2.69(1.34-4.05)	0.75(0.17-1.33)	Suriname
1991	all	3.32(2.38-4.25)	0.96(0.52-1.40)	Suriname
1992	male	3.83(2.56-5.09)	1.15(0.51-1.78)	Suriname
1992	female	2.67(1.31-4.02)	0.75(0.17-1.33)	Suriname
1992	all	3.28(2.38-4.18)	0.96(0.53-1.39)	Suriname
1993	male	3.66(2.47-4.84)	1.15(0.55-1.75)	Suriname
1993	female	2.62(1.23-4.00)	0.75(0.18-1.32)	Suriname
1993	all	3.18(2.30-4.05)	0.97(0.55-1.38)	Suriname
1994	male	3.76(2.50-5.01)	1.15(0.53-1.76)	Suriname
1994	female	2.69(1.19-4.18)	0.76(0.17-1.35)	Suriname
1994	all	3.26(2.32-4.19)	0.97(0.54-1.40)	Suriname
1995	male	4.03(2.63-5.42)	1.14(0.47-1.82)	Suriname
1995	female	2.83(1.23-4.43)	0.77(0.14-1.40)	Suriname
1995	all	3.46(2.44-4.48)	0.97(0.50-1.43)	Suriname
1996	male	4.10(2.69-5.50)	1.14(0.46-1.82)	Suriname
1996	female	2.88(1.26-4.49)	0.78(0.14-1.42)	Suriname
1996	all	3.52(2.49-4.54)	0.97(0.50-1.44)	Suriname
1997	male	4.04(2.68-5.41)	1.12(0.46-1.78)	Suriname
1997	female	2.85(1.24-4.46)	0.76(0.13-1.40)	Suriname
1997	all	3.48(2.47-4.49)	0.95(0.49-1.41)	Suriname
1998	male	3.94(2.64-5.23)	1.11(0.48-1.73)	Suriname
1998	female	2.81(1.18-4.45)	0.75(0.13-1.37)	Suriname
1998	all	3.41(2.43-4.39)	0.94(0.50-1.39)	Suriname
1999	male	3.87(2.63-5.11)	1.08(0.48-1.69)	Suriname
1999	female	2.73(1.09-4.36)	0.74(0.14-1.33)	Suriname
1999	all	3.33(2.38-4.27)	0.92(0.50-1.35)	Suriname
2000	male	3.79(2.59-4.98)	1.05(0.47-1.63)	Suriname
2000	female	2.67(1.01-4.33)	0.73(0.16-1.31)	Suriname
2000	all	3.26(2.33-4.18)	0.90(0.49-1.31)	Suriname
2001	male	3.73(2.57-4.88)	1.02(0.46-1.58)	Suriname
2001	female	2.63(1.13-4.13)	0.73(0.17-1.29)	Suriname
2001	all	3.21(2.33-4.09)	0.89(0.49-1.28)	Suriname
2002	male	3.65(2.50-4.79)	0.98(0.45-1.51)	Suriname
2002	female	2.59(1.19-3.99)	0.71(0.17-1.25)	Suriname
2002	all	3.15(2.29-4.00)	0.86(0.48-1.24)	Suriname
2003	male	3.58(2.47-4.69)	0.94(0.43-1.45)	Suriname
2003	female	2.58(1.18-3.99)	0.70(0.17-1.24)	Suriname
2003	all	3.11(2.27-3.95)	0.83(0.46-1.20)	Suriname
2004	male	3.59(2.48-4.70)	0.91(0.41-1.42)	Suriname
2004	female	2.56(1.15-3.96)	0.70(0.17-1.22)	Suriname
2004	all	3.10(2.26-3.94)	0.81(0.45-1.17)	Suriname
2005	male	3.59(2.47-4.71)	0.89(0.39-1.38)	Suriname
2005	female	2.56(1.19-3.94)	0.69(0.17-1.21)	Suriname
2005	all	3.10(2.26-3.95)	0.79(0.43-1.15)	Suriname
2006	male	3.61(2.44-4.77)	0.87(0.37-1.37)	Suriname
2006	female	2.58(1.20-3.96)	0.68(0.17-1.19)	Suriname
2006	all	3.12(2.25-3.98)	0.78(0.42-1.14)	Suriname
2007	male	3.58(2.35-4.81)	0.85(0.36-1.35)	Suriname
2007	female	2.59(1.22-3.95)	0.66(0.16-1.17)	Suriname
2007	all	3.11(2.23-3.99)	0.76(0.41-1.11)	Suriname
2008	male	3.52(2.30-4.73)	0.83(0.34-1.31)	Suriname
2008	female	2.55(1.25-3.85)	0.64(0.15-1.13)	Suriname
2008	all	3.06(2.21-3.90)	0.74(0.40-1.08)	Suriname
2009	male	3.51(2.24-4.79)	0.80(0.32-1.28)	Suriname
2009	female	2.52(1.19-3.84)	0.62(0.15-1.10)	Suriname
2009	all	3.03(2.18-3.89)	0.71(0.38-1.05)	Suriname
2010	male	3.43(2.15-4.71)	0.77(0.31-1.23)	Suriname
2010	female	2.52(1.09-3.96)	0.61(0.14-1.08)	Suriname
2010	all	3.00(2.12-3.87)	0.69(0.37-1.02)	Suriname
2011	male	3.40(2.05-4.75)	0.75(0.30-1.20)	Suriname
2011	female	2.52(0.97-4.06)	0.59(0.14-1.05)	Suriname
2011	all	2.97(2.05-3.90)	0.68(0.35-1.00)	Suriname
2012	male	3.35(2.00-4.71)	0.73(0.29-1.18)	Suriname
2012	female	2.49(0.96-4.02)	0.58(0.14-1.03)	Suriname
2012	all	2.93(1.99-3.88)	0.66(0.35-0.98)	Suriname
2013	male	3.20(2.03-4.36)	0.73(0.33-1.14)	Suriname
2013	female	2.45(1.01-3.89)	0.57(0.14-1.00)	Suriname
2013	all	2.84(1.96-3.72)	0.66(0.36-0.95)	Suriname
2014	male	3.12(2.00-4.25)	0.72(0.33-1.12)	Suriname
2014	female	2.40(1.01-3.79)	0.56(0.15-0.98)	Suriname
2014	all	2.77(1.92-3.62)	0.65(0.36-0.93)	Suriname
2015	male	3.09(1.96-4.21)	0.70(0.31-1.10)	Suriname
2015	female	2.37(1.02-3.71)	0.55(0.15-0.94)	Suriname
2015	all	2.73(1.90-3.57)	0.63(0.35-0.91)	Suriname
2016	male	3.07(1.75-4.39)	0.69(0.30-1.09)	Suriname
[truncated: 20,177 more rows]
